# Supplementary material for: Measuring health related quality of life (HRQoL) in Lysosomal Storage Disorders (LSDs): a rapid scoping review of available tools and domains
Source: Orphanet J Rare Dis. 2024 Jul 4;19:252. doi: 10.1186/s13023-024-03256-0 (PMC11225496; doi:10.1186/s13023-024-03256-0)
Supplement: Supplementary file 2 — Additional file 2: Contains Appendix C. Papers (all data extracted from the included studies); Appendix D PROMs + Themes (all data extracted from the PROMs); Appendix E Themes by paper (HRQoL themes covered by each study) and Appendix F Excluded PROMs. [file 13023_2024_3256_MOESM2_ESM.xlsx]

## Sheet: Appendix C Papers
PAPER NO.	Author	Year	TITLE	JOURNAL	VOLUME	PAGES	Study type	Country	LSD type/s as described in paper	Total study sample size	Sample age details	Children (age <=10 years)	Adolescents (11-17)	Adults (18+)	Age at first symptoms / diagnosis / initial treatment	Mixed gender study	Disease severity	Other notable sample characteristics / notes (if any)	Method of quality of life measurement (e.g. self, proxy)	Survey year / period	Utilises Secondary data or registry?	Themes / aims	Findings - summary		1	2	3	4	5	6	7	8	9	10	11	12	13	14	15	16	17	18	19	20	21	22	23	24	25
																								PROM count	CBCL 1.5-5	CBCL 6-18	ASR	ADL	BDI	BDI-II	BCTQ	BPI SF	BPI LF	CES-D	CHAQ	COMPASS 31	EAT-10	ESS	EQ-5D-5L	EQ-5D-3L	EQ-5D-Y	FABRYSCAN	FSS	rmGD1-PROM	ctGD1-PROM	GDS	HAQ	HADS	HUI3
3	Adam, J. , R. Malone, S. Lloyd, J. Lee, C. J. Hendriksz and U. Ramaswami	2019	Disease progression of alpha-mannosidosis and impact on patients and carers - A UK natural history survey	Molecular Genetics and Metabolism Reports	20	100480	Cohort study	UK	Alpha-mannosidosis	9	Age7-37	Y	Y	Y	=<18	Y	Range from walking unassisted to severe immobility	Alpha-mannosidosis patients	Self & proxy	08/2017-01/2018	N	Patient and carer QoL	Alpha-mannosidosis has a considerable impact on the QoL of patients, their carers, and their families, with patient walking ability as a key factor. The mean EQ-5D-5 L utility values of patients with alpha-mannosidosis who were walking unassisted (0.794) or walking with assistance (0.758) in this survey were comparable to that reported for patients with moderate rheumatoid arthritis (0.730)	3															X		X								X
11	Alaei, Mohammadreza , Marjan Shakiba, Hedyeh Saneifard, Ghamartaj Khanbabaee, Mohammadreza Khalilian, Asieh Mosallanejad, Saleheh Tajalli and Mojtaba Lotfi	2021	Elosulfase Alfa Treatment in Morquio A Patients in Iran: A Before and After Study	Iranian Journal of Pediatrics	31	44774	Clinical trial	Iran	Morquio syndrome (MPS IVA)	10	Age 3-10 years	Y	N	N	Assumed age is also 3-10 as age reported at entry to clinic at diagnosis	Y -majority female 70%	Severity and symptoms assessed clinically - unspecified single severity group	All refered / diagnosed April 2019 - May 2020	Proxy (parent)	2018-2019	N	Impact of treatment (elosulfase alfa)on outcomes including QoL and other clinical outcomes	Statistically significant improvement in physical abilities and QOL measures over 54 weeks of treatment with elosulfase alfa. Baseline scors mean: 87.5 and post-treatment 115.30 where higher scores indicate better qol - Instrument assesses (physical, social, cognitive, and emotional).	1
13	Aldenhoven, M. , B. T. A. van den Broek, R. F. Wynn, A. O'Meara, P. Veys, A. Rovelli, S. A. Jones, R. Parini, P. M. van Hasselt, M. Renard, V. Bordon, T. J. de Koning and J. J. Boelens	2017	Quality of life of Hurler syndrome patients after successful hematopoietic stem cell transplantation	Blood Advances	1	2236-2242	Cohort study	Multi-centre - 7 European transplant centres (unspecified)	Hurler syndrome (MPS IH)	63	5 - 18 (at assessment)	Y	Y	Y (18 Max)	3-42 months (at HSCT - transplant)	Y	Unspecified	sample = patients who completed at least 1 questionnaire	Proxy (parent)	Unspecified	N	Qol in Hurler syndrome after transplant	Functional health of transplanted HS patients appeared significantly more affected than psychosocial health. Psychosocial health was comparable or only slightly reduced compared with healthy peers	2
19	Ali, N. , A. Caceres, E. W. Hall and D. Laney	2021	Attention Deficits and ADHD Symptoms in Adults with Fabry Disease-A Pilot Investigation	Journal of Clinical Medicine	10	29	Cross-sectional	USA	Fabry disease	69	Adults 18-61	N	N	Y	Unspecified	Y	Mixed - 4 reported as 'disabled'	69 (adults with FD)	Self	2005-2013	Y - Data derived from data a Emory Lysosomal Storage Disease Center.	ADHD Symptoms in Adults with Fabry Disease	Attention difficulties with FD are not solely explained by ADHD. Results demonstrated a higher prevalence of AD/H symptoms in adults with FD than in the general United States population,	1			X
21	Alioto, A. G. , R. Gomez, J. Moses, J. Paternostro, S. Packman and W. Packman	2020	Quality of life and psychological functioning of pediatric and young adult patients with Gaucher disease, type 1	American Journal of Medical Genetics. Part A	182	1130-1142	Cross-sectional	USA, Pakistan, Israel, Tunisia, Turkey	Gaucher disease type 1 (GD1) & Fabry disease	32 with GD	Pedriatric & young adults age 5-30 in text	Y	Y	Y	0-30 (age at treatment start)	Y	Mixed - range of current symptoms from none to extreme	Focus on GD1 diagnosed patients but includes a comparison sample with Fabry	Self & Proxy (parent)	Unspecified	N	Qol & psychological functioning in GD1 - focusing on young adults and children	Children with GD1 reported significantly lower HRQoL across all domains relative to healthy counterparts yet comparable HRQoL compared to children with FD. Young adults reported mildly lower physical functioning than healthy peers, but no differences in HRQoL relative to the chronic illness sample. Parent-reported symptom severity was associated with poorer HRQOL in children but not young adults.…	6
29	Arends, M. , S. Korver, D. A. Hughes, A. Mehta, C. E. M. Hollak and M. Biegstraaten	2018	Phenotype, disease severity and pain are major determinants of quality of life in Fabry disease: results from a large multicenter cohort study	Journal of Inherited Metabolic Disease	41	141-149	Cohort study	Multicentre - Netherlands and UK	Fabry disease	286	Adults 18+, mean age 42.5	N	N	Y	Age first visit: mean 40	Y	Mixed - 10 states specified based on organ involvement and complications		Self	Unspecified	Y? - 'Using local databases containing prospectively collected data as well as medical records, demographic, clinical, and laboratory data of all FD patients from two centers'	Effect of sex, phenotype, age, different states of disease severity, pain, and ERT on EQ-5D utilities.	QoL is decreased in men as well as women with FD, especially in older men with a classical phenotype. QoL is lower in patients with FD-related complications and ERT does not seem to have a major impact on QoL. Pain also has a severe impact on QoL. It is prevalent in both sexes and phenotypes and comprises more than neuropathic pain alone.	2								p	X							X
34	Aston, L. , R. Shaw and R. Knibb	2019	Preliminary development of proxy-rated quality-of-life scales for children and adults with Niemann-Pick type C	Quality of Life Research	28	3083-3092	Tool development	UK	Niemann-Pick disease type C (NPC)	43	Child sample mean = 8.61, Adult sample mean age = 33.4	Y	Y	Y	Unspecified	Y	Mixed - 0-9 scale, mean was 4.26 (child), 4.45 (adults)	N=43 sample where PROMs completed by 43 - N=23 completing NPCQLQ-C; N=20 completing NPCQLQ-A	Proxy (parent)	Unspecified	N	Development of QoL scale for NPC (proxy report) including collection of data using instrument	The NPCQLQ-C and NPCQLQ-A are the frst disease-specifc QoL scales to be developed for people living with NPC.	2
36	Avenali, M. , M. Toffoli, S. Mullin, A. McNeil, D. A. Hughes, A. Mehta, F. Blandini and A. H. V. Schapira	2019	Evolution of prodromal parkinsonian features in a cohort of GBA mutation-positive individuals: a 6-year longitudinal study	Journal of Neurology, Neurosurgery & Psychiatry	90	1091-1097	Cohort study	UK	Gaucher disease type 1 (GD1)	90 (N=90 N=31 patients with Gaucher disease type 1 (GD); N=29 GBA1 heterozygous carriers (Het GBA group);N=30 controls (HC))	GD sample mean age 52.39, HET GBA mean 59	?	?	Y	Unspecified	Y	Mixed - based on baseline scores of MDS-UPDRS	31 patients with Gaucher disease type 1 (GD), 29 GBA1 heterozygous carriers (Het GBA group) and 30 controls (HC)	Self	Starting 2010	N	Evaluate clinical features in a group of GBA1 mutation–positive Assess baseline motor and non-motor signs of Parkinson disease (PD) at baselines and 6 year followup using clinical questionnaires	Significant worsening in BDI scores at the 6-year follow-up compared with baseline in both the GD and Het GBA groups.	1						X
47	Barba-Romero, M. A. , J. Serena, J. M. Puig, C. V. Valverde, V. Climent, J. A. Herrero, R. Huertas and R. Torra	2019	Clinical profile of women diagnosed with Fabry disease non receiving enzyme replacement therapy	Medicina Clinica	153	47-55	Cross-sectional	Spain	Fabry disease	33	Age 17-77	N	Y (Min 17)	Y	Age 29-63- symptom onset	N - females only	Low symptom severity, mild neuropathic symptoms and mild prognosis of FD	Not receiving ERT and and managed in Spanish specialized centres.	Self	Unspecified	N	Report health status and management of FD female patients in Spain, who aren't receiving ERT	The EQ-5D questionnaire showed 42.2% patients referring to some anxiety or depression. 30.3% thought that their life was somehow altered by the pain.	2								p	X						p	X
67	Bitirgen, G. , K. Turkmen, N. Zengin and R. A. Malik	2021	Altered pupillary light responses are associated with the severity of autonomic symptoms in patients with Fabry disease	Scientific Reports	11	8146	Cross-sectional	Unspecified	Fabry disease	28 (N=14 Patients, N=14 controls)	Mean = 30, [IQR=27.3–42.0]	?	?	Y	Unspecified	Y	Mixed based on MSSI	N=14 controls	Self	Unspecified	N	Evaluate alterations in the pupillary response to white light stimulation in patients with Fabry disease COMPASS 31 questionnaire was used to evaluate the severity of autonomic symptoms.	COMPASS 31 score correlated with Severity (Mainz Severity Score Index - MSSI)	1												X
75	Borgwardt, L. , N. Guffon, Y. Amraoui, S. A. Jones, L. De Meirleir, A. M. Lund, M. Gil-Campos, J. M. P. Van den Hout, A. Tylki-Szymanska, S. Geraci, D. Ardigo, F. Cattaneo, P. Harmatz and D. Phillips	2018	Health Related Quality of Life, Disability, and Pain in Alpha Mannosidosis: Long-Term Data of Enzyme Replacement Therapy With Velmanase Alfa (Human Recombinant Alpha Mannosidase)	Journal of Inborn Errors of Metabolism and Screening	6		Cohort study	Denmark	Alpha-mannosidosis	33	6-35 - 14 adults (age 18-35), 19 children (age 6-17)	Y	Y	Y	Unspecified	Y	Most patients had impairments in multiple systems including the nervous (84.8%), auditory (81.8%), speech (78.8%), visual (54.5%), and gastrointestinal (30.3%) systems. Psychiatric (81.8%) and musculoskeletal and connective tissue (60.6%) disorders were also present, and some patients experienced ataxia (24.2%).	5L collected only from 24 patients from phase 3 of study (mean age 18.9 Followup varied by group - at least 12 months with 48 months for sub-group of pediatric patients	Proxy (parent / caregiver)	Trial registration suggests 2014,2015	N	Aimed to investigate disability, pain, and overall health using the Childhood Health Assessment Questionnaire (CHAQ) and the EuroQol 5 Dimension-5 Level Questionnaire (EQ-5D-5L) in patients with alpha-mannosidosis participating in rhLAMAN-10, a phase III open-label, clinical trial of velmanase alfa, a recombinanthumanlysosomalalpha-mannosidase.Long-termprognosesformostpatientswithuntreatedalpha-m…	A moderate level of disability was present in the overall alpha-mannosidosis patient population and that a greater level of disability and poorer overall health was present in adult versus pediatric patients. The mean adult CHAQ VAS for pain was almost double the value for the pediatric group, and more adult than pediatric patients presented with severe pain on the EQ-5D-5L. Improvement trends in…	2											X				X
85	Bremova-Ertl, T. , J. Claassen, T. Foltan, J. Gascon-Bayarri, P. Gissen, A. Hahn, A. Hassan, A. Hennig, S. A. Jones, M. Kolnikova, K. Martakis, J. Raethjen, U. Ramaswami, R. Sharma and S. A. Schneider	2022	Efficacy and safety of N-acetyl-l-leucine in Niemann-Pick disease type C	Journal of Neurology	269(3)	1651-1662	Clinical trial	Germany, Slovakia, Spain, USA & UK	Niemann-Pick disease type C (NPC)	33	Age 7-64 (age 6+ in Europe, 18+ in USA)	Y	Y	Y	Unspecified	Y	Mixed and assessed using Clinical Global Impression of severity (CGI-S) by Physician, Caregiver,Patient	32 included in ITT	Self	Sept. 2019-Jan 2020	N	Trial - investigate the safety and efcacy of N-acetyl-l-leucine (NALL) on symptoms, functioning, and quality of life in pediatric (≥6 years) and adult Niemann–Pick disease type C (NPC) patients.	statistically signifcant and clinical meaningfully improvement in symptoms, functioning, and quality of life in 6 weeks,	2															X		X
97	Chen, H. , S. Khan, B. Celik, Y. Suzuki, Y. Ago and S. Tomatsu	2021	Activity of daily living in mucopolysaccharidosis IVA patients: Evaluation of therapeutic efficacy	Molecular Genetics & Genomic Medicine	9	e1806	Case-control study	USA and Japan	Morquio syndrome (MPS IVA)	161	0.33-70.41 years full MPS sample	Y	Y	Y	Unspecified	Y	134 patients described as severe phnotype and 25 attenuated phenotype, 2 unknown phenotype - based on height	Additional 145 healthy controls 82 history of treatment (ERT OR HSCT) some patients not all had multiple surveys	Self / Proxy (family)	Unspecified	N	Activity of daily living -Aims to assess the effects of treatments on MPS IVA patient activity of daily living s compared to untreated MPS IVA patients and an age-matched control group.	Makes comparisons between severe and attentuated patients - Severe: “Movement with cognition” and “cognition” scores all increased with age, but “movement” and “other MPS symptoms” scores decreased with age. “Movement with cognition” and “cognition” scores were significantly lower than age-matched control (healthy) subjects’ scores. “Cognition” scores were lower for severe MPS IVA patients in all…	2				X
98	Chen, S. , J. Wang, J. Zhu, R. Y. Chung and D. Dong	2021	Quality of life and its contributors among adults with late-onset Pompe disease in China	Orphanet Journal Of Rare Diseases	16	199	Cross-sectional	China	Pompe disease (late onset) (LOPD)	68	Adults - mean 20 years	N	N	Y	Mean 20.68 years	Y	Mixed - range of medicated / unmedicated, assistive device reliance	Sample includes 68 with LOPD & 1067 With Non-Pompe other rare diseases All patients with Pompe Disease (PD) with a defnitive clinical diagnosis and had registered with the China Pompe Care Center (CPCC), by the time of the survey. In other words, these 92 patients comprised the entire population of patients with PD that could be reached in China by February 15, 2018.	Self	2018	Y - Data derived from a large, nation-based, cross-sectional survey among people affected by rare diseases in China in 2018	National survey on patients with late-onset PD (LOPD) in China, this study investigated the quality of life (QOL) of adult patients with LOPD in China and explored its contributors.	Adult Chinese patients with LOPD had a lower physical health and QOL compared to their counterparts with other Rare diseases Average physical health QOL for this group of patients was very low. However, social interactions, especially those realized via employment, were found to play an important role in QOL in patients with LOPD in almost all dimensions.	1
105	Cleary, M. , J. Davison, R. Gould, T. Geberhiwot, D. Hughes, J. Mercer, A. Morrison, E. Murphy, S. Santra, J. Jarrett, S. Mukherjee and K. M. Stepien	2021	Impact of long-term elosulfase alfa treatment on clinical and patient-reported outcomes in patients with mucopolysaccharidosis type IVA: results from a Managed Access Agreement in England	Orphanet Journal Of Rare Diseases	16	38	Cohort study	England	Morquio syndrome (MPS IVA)	55	Age 2-58	Y	Y	Y	Unspecified	Y	Unspecified - assume mixed from PRO baselines data	26 patients previously enrolled in clinical trials and 29 who started ERT after enrolling in the Managed Access Agreement (MAA),	Self or Proxy (parent / caregiver)	2019	N	Present baseline characteristics and follow-up data of a programme including MPS IVA patients receiving ERT in England	PRO data showed overall improvements over time in Mobility, Self-care, relatively stable quality of life, and some improvements in pain scores. QoL (the EQ-5D-5L utility score) remained stable over time; patients initiating treatment in the MAA showed improvements Improvements over time in pain severity were mainly seen in younger patients (completing the APPT - which we don't include as PRO in r…	3						X		X							X
107	Cohen, D. , D. Kogan, A. Rubin, A. Zimran and E. Lebel	2020	Longevity of total hip arthroplasty implants in patients with Gaucher disease	HIP International	30(2)	147-151	Cohort study	Unspecified	Gaucher disease	48	Mean 59.9, age at surgery 17-59, study after surgery	N	N	Y	Unspecified	Y	Mixed - Common mild form of disease (40.4% ) Uncommon, moderate to severe diseasr 53.8%	N=48 patients with 54 hip implants; unclearn what N collected EQ-5D for as within text explanation of patients lost	Self	2016	N	Collected data on hip replacement in Gaucher disease including QoL	Quality of life and hip related function were better for patients who did not undergo revision. Physical function and quality of life were correlated with the type of implant (ceramic-on-ceramic - CoC significantly favourable).	1															p	X
124	de Oliveira Freitas, Saulo Emanoel , Themístoclys Thesko Correia Ferreira, Bruna Gabrielle de Souza Costa, Rafaela Magalhães Soares, Nahãmi Cruz de Lucena and Nancy de Barros Correia	2017	QUALITY OF LIFE OF PATIENTS WITH GAUCHER DISEASE	Journal of Nursing UFPE / Revista de Enfermagem UFPE	11	4282-4288	Cohort study	Brazil	Gaucher disease	17	Unclear - Abstract suggests under 13, intro suggests age 13+. Results says subjects aged 19-59 then patients aged 14-78 we're excluded. Table and following suggests 12-59 included.	N	Y	Y	Unclear but seems age of onset 1-60+	Y	Unspecified	Patients with Gaucher disease who undergo enzyme replacement therapy at a Center for Inborn Errors of Metabolism.	Self	2014	N	QoL in Gaucher disease	Patients with enzyme replacement therapy presented above-average quality of life according to SF-36 Dimensions with lower averages were general health status (57.6) and vitality (64.3) and the ones with higher averages were limitations due to emotional aspects (98.1) and limitations due to physical aspects (88.2).	1
129	Demaret, T. , F. Lacaille, C. Wicker, J. B. Arnoux, J. Bouchereau, C. Belloche, C. Gitiaux, D. Grevent, C. Broissand, D. Adjaoud, M. T. Abi Warde, D. Plantaz, S. Bekri, P. de Lonlay and A. Brassier	2021	Sebelipase alfa enzyme replacement therapy in Wolman disease: a nationwide cohort with up to ten years of follow-up	Orphanet Journal Of Rare Diseases	16	507	Cohort study	France	Wolman disease	5	Unclear but assumed from diagnosis + follow up months 1-10 years where 10 is 2m + 120m	Y	N	N	0-2 months diagnosis	Y	Unspecified but stated two were less severely ill at disgnosis than others	Patients who received sebelipase alfa on the long-term. Liver transplantation (LT) or hematopoietic stem cell transplantation (HSCT) excluded	Self & Proxy (parent)	Unspecified	N	Long-term follow-up and health-related quality of life (HRQoL) evaluation of 5 patients with WD after ERT	At last follow-up, all patients were alive with normal growth parameters and a satisfactory HRQoL. Cognitive development was normal. Peds QL scores ranges from 47-100 for physical, 60-90 emotional, 45-70 social, 40-90 school functioning	4
135	Devigili, G. , M. De Filippo, G. Ciana, A. Dardis, C. Lettieri, S. Rinaldo, D. Macor, A. Moro, R. Eleopra and B. Bembi	2017	Chronic pain in Gaucher disease: skeletal or neuropathic origin?	Orphanet Journal Of Rare Diseases	12	148	Cross-sectional	Italy	Gaucher disease type 1 (GD1)	25	Age 18-63	N	N	Y	Only newly disgnosed specified - age 16 and 24	Y	Mixed severity rated by Zimran severity score - most rated mild, only 6 at baseline moderate or severe 22 had received ERT, 3 newly diagnosed	22 Received ERT from 10-20 years	Self	2016	N	Pain In Gaucher disease	Spontaneous cooling-pain (Q1), evoked pain (Q10) , Cold evoked burning pain, pins evoked sensation and tingling paraesthesia present in a sub-set of the sample - NPSI data. Q1,10,11,12 deemed relevant	1
142	Dinur, T. , M. Istaiti, D. Frydman, M. Becker-Cohen, J. Szer, A. Zimran and S. Revel-Vilk	2020	Patient reported outcome measures in a large cohort of patients with type 1 Gaucher disease	Orphanet Journal Of Rare Diseases	15	284	Cross-sectional	Israel	Gaucher disease type 1 (GD1)	192	Age 20-91	N	N	Y	Unspecified	Y	Rated using severity scoring index (SSI) - range was from 0-25- and the need for GD1-specific therapy	64.5% had received GD-1 specific therapy	Self	Unspecified	N	Using GD1-PROM in a large cohort of GD1 patients and comparing treated and untreated GD patients	Most patients reported that having GD did not restrict their education, job, intimate relations, hobbies or leisure activities and were not concerned about being an emotional burden to others because of their GD. Most patients’ total VAS scores were low (median 1.6 from a maximum of 10). A substantial group of patients reported that the GD affected their HRQoL Asymptomatic or mildly afected untre…	1																				X
151	Dutra-Clarke, M. , D. Tapia, E. Curtin, D. Runger, G. K. Lee, A. Lakatos, Z. Alandy-Dy, L. Freedkin, K. Hall, N. Ercelen, J. Alandy-Dy, M. Knight, M. Pahl, D. Lombardo and V. Kimonis	2021	Variable clinical features of patients with Fabry disease and outcome of enzyme replacement therapy	Molecular Genetics and Metabolism Reports	26	100700	Cohort study	USA	Fabry disease	26	10-68	Y (Min 10)	Y	Y	Age at diagnosis mean 3.5 (child sample), 36.2 adults females, 34.3 adult females	Mixed adults, male children only	Sample includes both those with osteoporosis (43%) and osteopenia (57%) based on scans (N=7 had scans) Also used the World Health Organization (WHO) classification of bone mineral density were used to classify severity.	24 adults, 2 male children, 20 on ERT. All had confirmed molecular diagnosis of FD	Self	Unspecified	Y collects data but also reviews earlier medical records and the Fabry registry if available	Examine clinical features of FD patients and impact of ERT including HRQoL measured by SF-36	brief pain inventory (BPI) - the majority reported worsening or inconsistent pain symptoms over the duration of treatment with ERT and For the majority of SF-36 respondents, pain worsened over time, Bodily pain scores obtained from the SF-36 survey showed no improvement over the course of ERT, though this was not significant The remaining health dimensions did not show significant change over tim…	2								X	p
156	Elstein, D. , N. Belmatoug, P. Deegan, O. Goker-Alpan, D. A. Hughes, I. V. D. Schwartz, N. Weinreb, N. Bonner, C. Panter, D. Fountain, A. Lenny, L. Longworth, R. Miller, K. Shah, J. Schenk, R. Sen and A. Zimran	2022	Development and validation of Gaucher disease type 1 (GD1)-specific patient-reported outcome measures (PROMs) for clinical monitoring and for clinical trials	Orphanet Journal Of Rare Diseases	17	9	Tool development	Development - Israel; Content validitiy - USA, France & Israel; Psychometric validation - UK	Gaucher disease type 1 (GD1)	33 (content validation); 46 (psychometric validation)	Age 25+	N	N	Y	time since diagnosis ranged from >1y - >=20years	Y	Mixed - but mostly mild (based on GD3 score) also included moderate, marked & severe	GD3 patients also involved in development but content validity assessed in GD1 only N=33 at content validation (N=33 - 30GD1, 3 GD3) ; N=46 at psychometric validation (All GD1) Focusing on psychometric validation N-=46 - N=23 at follow up	Self	Unspecified	Y - data on disease severity extracted from the Gaucher Outcomes Survey (GOS) registry	Development, content and psychometric validity of the GD1-PROM - both clinical trial and observaion versions of the PROM used	Convergent validity of the ctGD1-PROM based on correlations with the 36-item Short Form Health Survey. Results largely relate to validioty of PROM as opposed to QoL in Gauchers	3																				X	X
173	Forstenpointner, J. , P. Moeller, M. Sendel, M. Reimer, P. Hullemann and R. Baron	2019	Stratification of patients with unclassified pain in the FabryScan database	Journal of pain research	12	2223-2230	Cross-sectional	Unspecified	Fabry disease	183 (Total split into likelihood of Fabry disease N=40 likely, N=96 possible and N=47 unlikely; includes N=4 with Fabry (diagnosed))	Mean age 50.7	?	?	Y	Unspecified only 4 diagnosed	Y mostly females	All suffered severe pain	All had unclassified pain	Self	Examined by physician 2015-2018	Y - 183 datasets utilised - Fabry Outcomes Survey	FabryScan questionnaire used to characterize patients with/without Fabry disease - those with unclassified pain	Duration of pain significantly increased in the Fabry patient group, classified as “Fabry likely” as compared to the “Fabry possible” (P=0.003) and the “Fabry unlikely” (P<0.001) subgroup. No significant difference was detected when comparing the items “morning stiffness” and “joint swelling” between FabryScan subgroups (“likely,”“possible” and “unlikely”). Fabry-like characteristics inc. angioke…	1																		X
178	Gaisl, T. , A. Nowak, N. A. Sievi, N. Gerard, C. F. Clarenbach, M. Kohler and D. Franzen	2020	Obstructive sleep apnea and quality of life in Fabry disease: a prospective parallel cohort study	Sleep & Breathing	24	95-101	Cohort study	Switzerland	Fabry disease	156 (N=52 patients matched with 104 healthy adult controls)	Mean 42.1 (FD sample - adult matched healthy controls)	N	N	Y	Diagnosis: 15.5 ±7.8 years	Y	Severity assessed with MSSI - Most with FD only had mild symptoms and signs of disease activity		Self	2013-2016, data analysed 2017	N	Sleep apnea and QoL in Fabry D.	Daytime sleepiness was significantly higher in patients with FD than in healthy controls (ESS) Although Epworth Sleepiness Scale difference between the FD cohort and the healthy controls was modest Only a small proportion of study participants reported actual excessive daytime sleepiness, which is defined by an ESS score above 10 points. Average SF-36 scores for the three categories of general he…	2														X
181	Ganz, M. L. , S. Stern, A. Ward, L. Nalysnyk, M. Selzer, A. Hamed and N. Weinreb	2017	A new framework for evaluating the health impacts of treatment for Gaucher disease type 1	Orphanet Journal Of Rare Diseases	12	38	Cohort study	USA, Canada	Gaucher disease type 1 (GD1)	133	Age 18+	N	N	Y	Age at treatment initiation: 53.9 mean	Y	Mild to severe based on DS3	All treated patients, from 4 investigative sites USA N=3, CANADA N=1	Self	2013 data collected for DS3 study (data used)	Y - Data from DS3 score study	Developed a new framework, consisting of health states, transition probabilities between those states, and preferences for those states (utilities) based on the Disease severity score (DS3) to predict long-term outcomes of patients starting treatment.	Treated GD1 patients reported lower levels of HRQOL as measured by EQ-5D utilities, than the general population and that those utilities ranged from 0.76 for the mild health state to 0.52 for severe with severe skeletal complications.	1
226	Haller, C. , W. Song, T. Cimms, C. Y. Chen, C. B. Whitley, R. Y. Wang, M. Bauer and P. Harmatz	2019	Individual heat map assessments demonstrate vestronidase alfa treatment response in a highly heterogeneous mucopolysaccharidosis VII study population	JIMD Reports	49(1)	53-62	Clinical trial	Participants from USA, Mexico, Brazil or Portugal - completed at USA site	Sly syndrome (MPS VII)	12	8-25 years, n=9 < 18	Y	Y	Y	Unspecified	Y	Mixed - inc. both severely and mildly affected subjects All subjects had abnormalities in their medical history inc. but not limited to: musculoskeletal and connective tissue disorders (91.7% of subjects); nervous system disorders (83.3%); cardiac disorders (75.0%); congenital, familial, and genetic disorders (75.0%);	diagnosis of MPS VII based on leukocyte or fibroblast glucuronidase enzyme assay or genetic testing; 4 MALE 8 FEMALE	Unspecified	Unspecified - trial registered 2014	N	Trial - ERT for MPS VII - randomized, placebo-controlled, blind-start study examining the efficacy and safety of vestronidase alfa Endpoints included (mobility, fatigue, and fine motor + self-care) - Fatigue assessments included the Pediatric Quality of Life Multidimensional Fatigue Scale and other fatigue-related PROs.	Fatigue domain, five subjects showed clear improvement across assessments and an additional four subjects showed variable improvement. Two subjects demonstrated consistent improvements in the fine motor + self-care domain, while an additional four subjects showed variable improvement. Little detail on PRO scores at baseline as change presented	8											X
228	Hamed, A. , C. Curran, C. Gwaltney and P. DasMahapatra	2019	Mobility assessment using wearable technology in patients with late-onset Pompe disease	Npj Digital Medicine	2	70	Cohort study	USA	Pompe disease (late onset) (LOPD)	29	Mean age 43 years; Age range 18-60+	N	N	Y	Diagnosis after 18 years, mean 37years	Y - majority females	Mixed - some with assitance with: mobility, (17%), breathing (38%). Bedridden and wheelchair users (all day) excluded from study and those who required invastve ventilation.	Majority treated with ERT Restricted to LOPD with mobility and without invasive ventillation in inclusion criteria	Self	Unspecified	N	Mobility assessment in Pompe disease Using wearable technology to assess relationships between mobility outcome measures and Pompe specific PROMs - symptom and impact of disease	Step count was associated with fatigue and pain from the PDSS (symptom PROM) and mobility related items from the PDIS (impact scale) Patients who were able to carry out physical activities like walking, climbing stairs, and squatting as measured by the PDIS items also demonstrated higher activity measured via the wearable device.	2
230	Harfouche, M. , P. S. Kishnani, E. Krusinska, J. Gault, S. Sitaraman, A. Sowinski, I. Katz, S. Austin, M. Goldstein and A. E. Mulberg	2020	Use of the patient-reported outcomes measurement information system (PROMIS R) to assess late-onset Pompe disease severity	Journal of Patientreported Outcomes	4	83	Cross-sectional	USA	Pompe disease (late onset) (LOPD)	30	Age 18-79, mean 51	N	N	Y	Mean age at diagnosis 44years Average duration from disgnosis to time of study was 7 years	Y - majority female	Clinical measures used to assess - range of scores in walking distace & manual muscle test presented		Self	Unspecified - PROs collected in clinical visits - content validity by different sample in 2018	N	Validate PROMIS questionnaires in LOPD (construct and content validity)	6MWD is a clinical outcome assessment that measures the distance an individual can walk in 6 min The relationship between the 6MWD and the Physical Function SF 20a is moderately correlated and statistically significant 6MWD also correlated with upper extremity - higher the score on the Upper Extremity SF 7a questionnaire, the more likely the patient can walk farther MMT is a clinical outcome meas…	4
233	Harmatz, P. , F. Cattaneo, D. Ardigo, S. Geraci, J. B. Hennermann, N. Guffon, A. Lund, C. J. Hendriksz and L. Borgwardt	2018	Enzyme replacement therapy with velmanase alfa (human recombinant alpha-mannosidase): Novel global treatment response model and outcomes in patients with alpha-mannosidosis	Molecular Genetics and Metabolism	124(2)	152-160	Clinical trial	Unspecified	Alpha-mannosidosis	25 (rhLAMAN-05 study), + 33 (rhLAMAN-10 study)	rhLAMAN-05 study, patients aged between 5 years and 35 years were eligible for inclusion rhLAMAN-05 study - mean age 19 rhLAMAN-10 study - mean age pediatric sample 11.6 rhLAMAN-10 study - mean age adult sample 24.6	Y	Y	Y	Unspecified	Y	Unspecified	rhLAMAN-10 study includes 14 adults, 19 pedriatric,	Unspecified	Unspecified	Y - using data from a previous trials / follow-up to apply a model	Trial -ERT for Alpha-mannosidosis Global treatment response to velmanase alfa (defined by response to ≥2 domains comprising pharmacodynamic, functional, and quality of life outcomes)	Little detail on the 5L reported - not included in some analyses and baseline 5L scores not reported Mean CHAQ scores at baselines reported - ranging between 1.22 (pedriatric in rhLAMAN-10 study) to 1.6 in placebo of rhLAMAN-5 study	2											X				X
251	Holub, T. , K. Kedzierska, K. Muras-Szwedziak and M. Nowicki	2021	Serum neurofilament light chain is not a useful biomarker of central nervous system involvement in women with Fabry disease	Irdr	10	276-282	Cross-sectional	Unspecified	Fabry disease	24 (N=12 (with FD) matched with N=12 healthy controls)	Of FD sample: 22-71	N	N	Y	Unspecified	N - females only	Most had no or moderate typical symptoms of the disease from other organs than the nervous system - subjects genetic tests were performed due to relative FD diagnosis NfL levels used to reflect severity of cognitive impairment Early stages of FS	Females in Early stages of FS	Self	March - October 2020	N	Investigate whether a new non-invasive marker of neurodegenerative disorders (Neurofilament Light Chain (NfL) serum concentration), could reflect severity of cognitive impariment and level of central nervous system involvement in women at earlier stages of FD. Measured Serum concentrations of NfL along with tests and assessments and QOL (SF-36)	FD patients and healthy subjects did not differ with respect to serum NfL concentration, results of neuropsychological tests and quality of life (perhaps due to the mild severity) SF-36 score of FD sample ranged from 15 to 87, control group ranged from 18 to 100	1
252	Hu, J. , L. Zhu, J. He, D. Li, Q. Kang and C. Jin	2021	The usage of enzyme replacement treatments, economic burden, and quality of life of patients with four lysosomal storage diseases in Shanghai, China	Irdr	10	190-197	Cross-sectional	China	Gaucher disease; Fabry disease; Pompe disease and Mucopolysaccharidosis (Unspecified)	31 (N=5 Gaucher, N= 14 Fabry, N=4 Pompe, N=8 Mucopolysaccharidosis)	Mean age 29.8, includes 10 children (mean 12.4) , 21 adults (mean 38.1)	Y	Y	Y	Unspecified	Y	No information given	NA	Self or proxy (caregiver)	April - August 2020	N	Explore the characteristics and usage of Enzyme Replacement Treatments (ERTs) in 4 LSDs (Gaucher, Fabry, Pompe disease and Mucopolysaccharidosis) in Shanghai Evaluate the economic burden and quality of life of these patients.	EQ-5D: Most patients reported problems with Pain/discomfort and Anxiety/depression dimensions, accounts for 80.6% and 74.2%. All the GD patients reported no problems in Mobility, while 35.7%, 100% and 75% of patients with FD, PD, and MPS reported problems in such dimension. GD patients also had better performance than patients with PD and MPS in Self-care dimension. Mean EQ-VAS scores of patients…	2																X	X
297	Keidel, L. , K. Hohenfellner, B. Schworm, S. Priglinger, N. Luft and C. Priglinger	2021	Spectral domain optical coherence tomography-based retinochoroidal cystine crystal score: a window into infantile nephropathic cystinosis	British Journal of Ophthalmology	16	16	Cross-sectional	Germany	Infantile nephropathic cystinosis	43	Age 6-39	Y	Y	Y	Unspecified	Y	Unspecified	NA	Self	2018-2019	N	Evaluate a potential biomarker in infantile nephropathic cystinosis (chorioretinal cystine crystals via spectral domain optical coherence tomography (SD-OCT)) Quality of vision questionnaire used to quantfy vision quality in patients	Glare was the most commonly perceived visual symptom and glare was both the most severely perceived and most irritating of all tested visual symptoms. Starburst perception was the second most commonly reported (75.9%) symptom and was also severely perceived and irritating The remaining eight visual symptoms (eg, foggy vision) were relatively less reported with cumulative incidences ranging betwee…	1
308	Korlimarla, A. , G. A. Spiridigliozzi, M. Stefanescu, S. L. Austin and P. S. Kishnani	2020	Behavioral, social and school functioning in children with Pompe disease	Molecular Genetics and Metabolism Reports	25	100635	Cohort study	USA and South Africa	Pompe disease (GSD II) - infantile (IPD) and late-onset (LOPD)	21	Age 5-18	Y	Y	Y (18 Max)	Unspecified	Y	LOPD and IPD	IPD N=17, LOPD N=4 all receiving ERT long term	Proxy (parent / family)	Unspecified	N	Behavioral, social, and emotional functioning of children and adolescents with Pompe disease.	CBCL: IPD (most severe type Pompe): Clinically rlevant median scores on only 3 scales: activites, school and total. Remaining scores were in the normal range. However, high number with IPD individually obtaining clinically relevant scores on activities, school,social, total, competancy, withdrawn / depressed and somantic complaints for LOPD children: activites, school, social anf total in normal …	1		X
309	Korver, S. , G. J. Geurtsen, C. E. M. Hollak, I. N. van Schaik, M. G. F. Longo, M. R. Lima, L. Vedolin, M. G. W. Dijkgraaf and M. Langeveld	2020	Depressive symptoms in Fabry disease: the importance of coping, subjective health perception and pain	Orphanet Journal Of Rare Diseases	15	28	Cross-sectional	Netherlands	Fabry disease	81	Age 19-76	N	N	Y	Years treated with ERD - median 1.6 years range 0-16y	Y	White matter lesions (WML) severity was generally mild but in some patients with classical disease Fazekas scores ranged up to 6, indicating presence of severe confluent WMLs.	60 patients (74.1%) had a classical phenotype and 43 patients (53.1%) were currently treated with enzyme replacement therapy. Twenty-two patients (27.2%) reported a history of, or current, depression.	Self	2016-2017	N	Depression, coping, subjective health perception and pain in FD Exploring which patient characteristics are important in relation to depressive symptoms and the impact of coping styles	A total of 31 patients (38.3%) experienced depressive symptoms (score of ≥16 on the CESD) The presence of depressive symptoms was evenly spread over subgroups defined by sex and phenotype. CESD scores were positively related to higher BPI severity scores and negatively related to higher SF-36 health perception and to presence of a comorbidity. For males, SF-36 fatigue, social functioning and heal…	4								p	X	X
311	Koto, Y. , Y. Lee, N. Hadano, W. Yamashita, C. Kokubu, U. Ramaswami and N. Sakai	2022	Translation of quality of life scale for pediatric patients with Fabry disease in Japan	Molecular Genetics and Metabolism Reports	31 (no pagination)		Cross-sectional	Japan	Fabry disease	8	Mean age 12	Y	Y	?	Unspecified	Y	Unspecified	Two samples - one for FPHPQ tesing, other collecting the data for questionnaires	Self	May - September 2019	Used a registry to recruit but collected own data	Evaluate the QOL of Japanese pediatric Fabry disease patients using standardized and disease-specific scales,	KINDL-R: Favorable emotional well-being (68.8 mean), family relationships (68.8), and friendships (67.5) but the scores on the subscales of self-esteem (42.5) and school (41.3)were low. Standard deviation of the physical well-being value was much larger than the standard deviations of the other subscales,	3
335	Lehtonen, A. , S. Rust, S. Jones, R. Brown and D. Hare	2018	Social Functioning and Behaviour in Mucopolysaccharidosis IH [Hurlers Syndrome]	Jimd Reports	39	75-81	Cross-sectional	England	Hurler syndrome (MPS IH)	22	Mean 9y 17m (MPS sample), (inclusion criteria: 2.5-16 years), N=6 pre-school sample	Y	Y	N	Unspecified	Y	Unspecified	Children with MPS-IH treated by haematopoietic cell transplantation (reduces morbidity and mortality but doesn't reduce all disease burden) Abstract states 22, analysis suggests 21	Proxy (parent)	Unspecified	N	Social functioning, behaviour in MPS HI (Hurlers)	CBCL: Of the MPS-IH children, 24% (5/21) received scores in the clinical range for internalising problems, 19% (4/21) for externalising problems and 29% (6/21) for total problems. School-age children with MPS-IH did not significantly differ from the normative sample in their internalisation, externalisation or total problem scores, but had significantly more social problems Preschool children wit…	2	X	X
357	Lopez, G. , A. Steward, E. Ryan, C. Groden, E. Wiggs, L. Segala, G. M. Monestime, N. Tayebi and E. Sidransky	2020	Clinical evaluation of sibling pairs with gaucher disease discordant for parkinsonism	Movement Disorders	35	359-365	Cohort study	Unspecified	Gaucher disease	18	Age 14-72	N	Y	Y	Age at diagnosis 5 - 69	Y	wide variation in severity - generally the sibling with PD tended to have fewer GD manifestations. Severity assessed using UPDRS PART III - Range of scores (min=0, max-108 - mean of GD groip 5.14, mean of GDPD group = 27.18)	Sibling pairs Clinical and molecular diagnosis of GD Sample includes both GD and GD/PD (patients with GD and parkinsons disease)	Self	2006-2018	N	Identify factors predisposing to or offering protection from parkinsonism among siblings with Gaucher’s disease Includes assessments of fatigue, sleepiness, sleep disturbances, anxiety, and/or depression.	FSS, ESS, STAI AND BDI scores lower for Gdgroup than GD-PD group but no significant differences were observed in fatigue, sleepiness, anxiety, or depression scores between the GD / GD-PD groups.	6					X									X					X			X
385	Matos, M. A. , F. Ferri-de-Barros and R. Guarniero	2019	Quality of life evaluation in patients with mucopolysaccharidosis using PedsQL	Journal of Child Health Care	23	278-285	Cross-sectional	Brazil	Hurler syndrome (MPS IH)	22	Age 8-21	Y	Y	Y (21 Max)	Unspecified	Y	Majority mildly affected Nine percent of patients (n=2) were not attending school due to their physical disability and lack of specialized educational services available to them.	Confirmed genetic diagnosis of MPS Included irrespective of whether they were receiving treatment (enzyme replacement therapy). MPS type VI, 63% (n 1⁄4 14); MPS type II, 18% (n 1⁄4 4); MPS type I, 9.1%; and MPS type IV, 9.1%	Proxy (parent)	May to December 2015.	N	QOL in MPS and validity of PEdsQL 4.0 for use in MPS	Worst domain was psychosocial due to interference with school physical health had highest score MPS was demonstrated to decrease HRQOL PedsQL seems to be a valid instrument to perform this kind of analysis - physical health excellent consistency - other domains good or acceptable	2
386	Matos, M. A. , I. C. F. Barboza, Mvar Ferraz and G. Hembroff	2018	Michigan Hand Outcomes Questionnaire for the Evaluation of Patients with Mucopolysaccharidosis	Bulletin of the Hospital for Joint Disease (2013)	76	112-115	Cross-sectional	Brazil	Hunter syndrome (MPS II); Maroteaux-Lamy syndrome (MPS VI)	16	Age 8-21	Y	Y	Y (21 Max)	Unspecified	Y	Limited information - Treated and untreated 41% of the individuals had severely affected hand function.	Confirmed genetic diagnosis of MPS Included irrespective of whether they were receiving treatment (enzyme replacement therapy). MPS type II( n=2); MPS type VI (n=14)	Self & Proxy (parent)	May to December in 2015.	N	Hand functioning in MPS and validity of MHQ for use in MPS	pwMPS had lower scores in evaluating hand function and activities of daily living. Most affected domains were activities of daily living and school performance Pain obtained the higher score (the higher the score the lower the pain), followed by aesthetics and satisfaction. Validity of measure: The hand function, activities of daily living, and school performance categories demonstrated statistic…	1
387	Mattera, M. , M. K. Vernon, M. Raluy-Callado and J. Mikl	2018	Validation of the shortened Hunter Syndrome-Functional Outcomes for Clinical Understanding Scale (HS-FOCUS)	Health & Quality of Life Outcomes	16	209	Cohort study	UK and USA	Hunter syndrome (MPS II)	51	Age 3-58	Y	Y	Y	Mean age disgnosis - 2.7y (caregiver reported), 4.6 years self-reported	N - all males	Mixed and dictated whether parent or self-reported questionnaire - severity of cognitive impairment ranked mild (16.7%), moderate (37.5%) or severe (45.8%) by caregiver	NA	Self & Proxy (caregiver)	Recruitment dec 2014 - sept. 2015	N	Physical functioning and daily activity limitations of patients with MPS II using HS-FOCUS scale Assessed consistency of HS-FOCUS using questionnaires CHQ, HUI3 & Global Impression of Severity (GIS) questionnaires.	Mean total HS-FOCUS scores were higher for caregiver-reported patients than for self-reported patients, particularly for adult patients. Mean total HS-FOCUS score for adult caregiver-reported patients was approximately double that of pediatric or adolescent caregiver-reported patients. Results predominantly around performance of HS-focus measure Caregiver- and self-reported versions of the shorte…	1																									X
414	Mobini, M. , S. Radbakhsh, F. Kubaski, P. Eshraghi, S. Vakili, R. Vakili, M. Khalili, M. Varesvazirian, T. Jamialahmadi, S. A. Alamdaran, S. J. Sayedi, O. Rajabi, S. A. Emami, Z. Reiner and A. Sebkar	2022	Impact of Intravenous Trehalose Administration in Patients with Niemann-Pick Disease Types A and B	Journal of Clinical Medicine	11	4	Clinical trial	Iran	Niemann–Pick Disease types A and B	5	Age 2-12 years	Y	Y (12 Max)	N	Unspecified	N - all males	Unspecified	All children were born from consanguineous families.	Proxy (parent)	Unspecified	N	Impact of treatment on QoL (TAPQOL) and clinical outcome measures	Mean QoL scores increased (improved) (and in 4/5 patients) after 12 weeks of treatment from baseline but insginificant.	1
439	Nowak, A. , M. Hilz, F. Beuschlein, E. Seifritz, M. Lenders, E. Brand, J. Hennermann and Y. Winter	2021	Health-related quality of life in Fabry disease: A cross-sectional international multicenter study	Swiss Medical Weekly	151(SUPPL 256)	26S-27S	Cross-sectional	Germany and Switzerland	Fabry disease	124	Age 18-78	N	N	Y	Age at symptom onset 5-60	Y	Range of problems presented	87.9% on enzyme replacement therapy (ERT) (68.8% agalsidase α and 31.2% on agalsidase β).	Self	Unspecified	N	Evaluate health-related quality of life (HrQol) in FD and to identify its independent determinants by exploring a wide range of demographic, social and clinical parameters.	HrQol of FD patients is mainly influenced by clinical symptoms rather than demographic or social parameters. Age (<40 years) was associated with higher HrQol-values No significant relation between male or female gender and HrQoL-values The presence of depressive symptoms reduced EQ VAS values by 23% and EQ5D Index values by 25% Other important factors independently influencing the HrQol in patien…	2					X											X
444	Olgac, A. , C. S. Kasapkara, B. Acikel, Y. Yildiz, G. K. Molla and M. Kilic	2021	The COVID-19 pandemic and enzyme replacement therapy in lysosomal storage disorders	Journal of Pediatric Research	8(4)	370-376	Cross-sectional	Turkey	Fabry disease; Gaucher disease; Hurler syndrome (MPS I); Hunter syndrome (MPS II);Maroteaux-Lamy syndrome (MPS VI) ; Pompe disease	32 (N=19 patients and N=13 parents)	Age patients: 2.5-50 years pediatric: 2.5 - 16; Adult 19-50 years	Y	Y	Y	Treatment (ERT) received for 1-14 years	Y	Unspecified	Study was completed with 19 patients (13 pediatric and 6 adult patients) and 13 parents. All receiving ERT for 1-14 years None diagnosed with COVID-19	Self & Proxy (parent)	September -October 2020	No	Anxiety / depression. - Assess the problems the patients with LSDs on enzyme replacement therapy (ERT) have encountered during the COVID-19 pandemic, and their level of anxiety.	Depressive symptoms in the majority of the sample including LSD patients and their parents. Among adult patients only one (with a child with LSD) had HADS score indicative of anxiety and depression RCADS scores suggested 75% above anxiety and depression thresshold score and one patientd had high total anxiety and depression scores Increased anxiety, along with depression, may aggravate the fear r…	2																								X
483	Phillips, D. , J. B. Hennermann, A. Tylki-Szymanska, L. Borgwardt, M. Gil-Campos, N. Guffon, Y. Amraoui, S. Geraci, D. Ardigo, F. Cattaneo and A. M. Lund	2020	Use of the Bruininks-Oseretsky test of motor proficiency (BOT-2) to assess efficacy of velmanase alfa as enzyme therapy for alpha-mannosidosis	Molecular Genetics and Metabolism Reports	23 (no pagination)		Cohort study	Unspecified	Alpha-mannosidosis	33	Mean age pediatric sample: 11.6 years Mean age adult sample: 24.6 years	Y	Y	Y	Unspecified in this paper	Y	Baselines scores indicate developmental delay, more than 1/2 were unable to stand for 3 seconds with eyes closed CHAQ-DI scores range from 0-3 where higher scores indicate greater disability - sample mean CHAQ-DI scores were: 1.22 (SD: 0.89) pediatric; 1.55 (0.55) adults	Part of broader trial All caucasian	Unspecified	Unspecified	Combines data from previous 3 phases of trials and extension studies into a single database for analyses	Analysis of long-term safety and efficacy of velmanase alfa on functional outcomes Baseline levels of disability and pain assessed with CHAQ and EQ-5D-5L	Mean (SD) EQ-5D-5 L health index values at baseline were 0.697 (0.184) for pediatric patients and 0.568 (0.142) for adults (unclear which value set) CHAQ-DI scores range from 0-3 where higher scores indicate greater disability - sample mean CHAQ-DI scores were: 1.22 (SD: 0.89) pediatric; 1.55 (0.55) adults	2											X				X
489	Pihlstrom, H. K. , M. S. Weedon-Fekjaer, B. L. Bjerkely, C. von der Lippe, K. Orstavik, P. Mathisen, K. Heimdal, T. G. Jenssen, D. O. Dahle, O. K. Solberg and S. Sigurdardottir	2021	Health-related quality of life in Norwegian adults with Fabry disease: Disease severity, pain, fatigue and psychological distress	Jimd Reports	62	56-69	Cohort study	Norway	Fabry disease	36	Adults only - range 21-78 years	N	N	Y	Mean 44.3 (age at diagnosis / first clinical visit)	Y	Measured severity with Fabry DS3	Diagnosed with a pathogenic mutation in the GLA gene & undergone at least one multi-disciplinary Fabry-assessment in the period 2006 to 2020	Self	March-August 2020 (self-reported outcomes collected)	Uses medical files to calculate the DS3 (severity score)	Pain, fatigue and psychological distress Examining fatigue, pain and psychological distress as possible predictors of HRQOL	Vs gen population, Norweigan FD - Males with FD scored significantly lower in all domains (SF-36) while Females with FD scored lower on the General health and Social functioning only Within the FD group, significantly worse scores (SF-36) were found in males than females on the role emotional domain Modelling of determinants of HRQOL: BPI pain interference, BPI average intensity, VAS-P pain last …	3								X	p															X
493	Pintos-Morell, G. , J. Blasco-Alonso, M. L. Couce, L. G. Gutierrez-Solana, E. Guillen-Navarro, M. O'Callaghan and M. Del Toro	2018	Elosulfase alfa for mucopolysaccharidosis type IVA: Real-world experience in 7 patients from the Spanish Morquio-A early access program	Molecular Genetics and Metabolism Reports	15	116-120	Cohort study	Spain	Morquio syndrome (MPS IVA)	7	Age 7-17 years	Y	Y	N	Unspecified - only age at start of programme which is same as age	Y	classified as severe MPS IVA with the exception of N=1 patient, who had a less severe manifestation of the disease.		Proxy (parent)	Programme started in 2014	N	Effectiveness of enzyme replacement therapy (ERT) in MPS-IVA HRQOL evaluated using EQ-5D-5L	The global EQ-VAS scores ranged from 45 to 60 at baseline with the exception of patient #2, who had a more severe condition. However, this patient reported a clinically meaningful improvement after 8 months of elosulfase alfa therapy. Of the 5 remaining evaluated patients, 2 showed improvement in the HRQoL and 3 showed no changes, including the two patients with the most severe mobility problems …	1															X
507	Polistena, B. , D. Rigante, L. L. Sicignano, E. Verrecchia, R. Manna, D. d'Angela and F. Spandonaro	2021	Survey about the Quality of Life of Italian Patients with Fabry Disease	Diseases	9	15	cross-sectional	Italy	Fabry disease	106	Age 5-77 Mean 43 years	Y	Y	Y	Range 1 - 66 years Mean 32years	Y - majority women	Unspecified - assumed mixed	NA	Self or Proxy (caregiver)	October- November 2018	N	Evaluate different aspects related to the quality of life (QoL) of a multicentre cohort of Italian patients with FD. FD patients were compared in terms of QoL with subjects suffering from other chronic diseases, such as Crohn’s disease, chronic hepatitis, cirrhosis and multiple sclerosis.	From EQ-5D: Approx 30% had mobility problems - majority mild/moderate Problems self-care in 8.5% approx Usual activities - 45% (moderate) and 2% unable to Pain in majority - 67%moderate and 8.5% severe Anx / depression in majority - 51% mild / moderate and 7% severe Summary: poor QOL compared to general population (based on utilities), compared with utilities from other chronic illnesses, FD had …	1																X
510	Politei, J. , G. L. Porras-Hurtado, N. Guelbert, A. Fainboim, D. D. G. Horovitz and J. M. Satizabal	2021	Enzyme replacement therapy interruption in mucopolysaccharidosis type IVA patients and its impact in different clinical outcomes	JIMD Reports	58(1)	104-113	Cohort study	Brazil, Argentina and Colombia	Morquio syndrome (MPS IVA)	18	Interpreted from figure 1 - Age at interuption: 8 - 57	Y	Y	Y	Diagnosed 6 months - 50 years Receiving ERT 0.7 months to 4years	Y	Range of signs and symptoms at baseline, severity not measured by particular score or measure	Receiving elosulfase alfa intravenously for at least 8 months before ERT was interrupted. Classical OR Classical (attenuated) phenotype Two died while ERT interupted	Unspecified	Unspecified	N	ERT interuption impact on outcomes including BPI, EQ-5D, SF-36 WHOQOL & HAQ	Generalisarion of findings - unclear what scores have changed and most outcomes reported are clinical outcomes or symtoms e.g. hearing loss as result of interuption Worsening of pain reported by some patients	4								X	p						p	X							X
522	Qi, X. , J. Xu, L. Shan, Y. Li, Y. Cui, H. Liu, K. Wang, L. Gao, Z. Kang and Q. Wu	2021	Economic burden and health related quality of life of ultra-rare Gaucher disease in China	Orphanet Journal Of Rare Diseases	16	358	Cross-sectional	China	Gaucher disease type 1,2, 3 and unclear (GD1, GD2, GD3)	89 (N=40 (patients), N=49 (caregiver))	Children & adults - mean 0-15+	Y	Y	?	Range 1-44 years	Y	Unspecified	Required patient to have a caregiver who was familiar with treatment process	Self & Proxy (caregiver)	May - June 2018	N	Health care service utilization through participants’ perspective and estimated the cost of illness (COI), and patients with Gaucher disease (GD)’s/caregivers’ health-related quality of life in China.	PSQI "not good" for 20% of patients," good" for 80% Sleep quality for patients with GD signifcantly lower than those for normal healthy Chinese people. QOL scores also lower than healthy population and health-related quality of life of GD patients with bone pain or other bone symptoms is signifcantly lower than patients who have non-bone pain symptoms SF-36 domain mean scores significantly lower …	2
523	Quijada-Fraile, P. , E. Arranz Canales, E. Martin-Hernandez, M. J. Ballesta-Martinez, E. Guillen-Navarro, G. Pintos-Morell, M. Molto-Abad, D. Moreno-Martinez, S. Garcia Morillo, J. Blasco-Alonso, M. L. Couce, R. Gil Sanchez, E. Cortes-Saladelafont, M. A. Lopez Rodriguez, M. T. Garcia-Silva and M. Morales Conejo	2021	Clinical features and health-related quality of life in adult patients with mucopolysaccharidosis IVA: the Spanish experience	Orphanet Journal Of Rare Diseases	16	464	Cross-sectional	Spain	Morquio syndrome (MPS IVA)	33	Age 16 - 65 Mean age 32 years	N	Y (Min 16)	Y	Median age diagnosis : 5 years	Y	Burden of disease - range of mild, moderate and severe mobility problems and pain Some using wheelchair (67%), some needed help with daily activities ranging from mild (18%) to fully dependent (33%)	Mix of classical, intermediate and non-classical phenotype	Self	May 2018-2019	N	Assess HRQOL and burden of disease in MPS IVA patients and clinical manifestations	HAQ: HRQOL better in patients with ERT HRQoL is worse in patients with the intermediate or classical phenotypes. Many factors contribute to a poor HRQoL: mobility, endurance, problems performing ADL, dependence on caregivers, frequent surgical interventions, fatigue and pain. Median score of HAQ in the present study was 2.12	1																							X
533	Remor, E. and A. Baldellou	2018	Health-related quality of life in children and adolescents living with Gaucher disease and their parents	Health Psychology & Behavioral Medicine	6	79-92	Cross-sectional	Spain	Gaucher disease	20	Age 3-18 years Mean 10.3 years	Y	Y	Y (18 Max)	Time on ERT ranged from 2 to 115 months (M 51.9; SD 38.4).	Y	Severity measured by Age-adjusted severity score index (SSI) Severity level mild-moderate - mild (69%), moderate (31%), none severe		Self & Proxy (parent)	Unspecified	N	HRQOL, percieved burden and clinical status in children with Gaucher	Reported HRQoL values of the current sample of GD patients and their parents were higher than expected (mean values exceeding 80 on a 0–100 scale) also higher than in children with heart disease in SPain Older children reported worse school functioning (child self-report, pedsql) and female patients reported worse school functioning than male patients No associations were found in terms of the di…	5
538	Riccio, E. , M. Zanfardino, L. Ferreri, C. Santoro, S. Cocozza, I. Capuano, M. Imbriaco, S. Feriozzi, A. Pisani and Affiinity Group	2020	Switch from enzyme replacement therapy to oral chaperone migalastat for treating fabry disease: real-life data	European Journal of Human Genetics	28	1662-1668	Cohort study	Italy	Fabry disease	7	Age 18-66	N	N	Y	Unspecified diagnosis ERT received for 12-20 months	N- males only	Severity assessed by MSSI - data not reported	Classic and non-classic variant	Self	Unspecified	N	Impact of switch in treatment on clinical outcomes and health status, QOL, pain.	Data not reported on SF-36 or EQ-5D at baselines or follow-up - results summarised Only scores of the BPI (not other questionnaires presumably SF-36 and EQ-5D) improved from baseline during treatment with ERT.	3								X	p						p	X
544	Ripeau, D. , H. Amartino, M. Cedrolla, L. Urtiaga, B. Urdaneta, M. Cano, R. Valdez, N. Antongiovanni and F. Masllorens	2017	Switch from agalsidase beta to agalsidase alfa in the enzyme replacement therapy of patients with Fabry disease in Latin America	Medicina	77	173-179	Cohort study	Argentina and Venezuela	Fabry disease	33	Age 10.0-55.9 year	Y (Min 10)	Y	Y	Diagnosis: 4.5-53.1 years Age at start of ERT 5.7-55.0 years.	Y - mixed adults but only male children (n=4 age <18)	Mild - Severity assessed by MSSI - mild at baseline and remained stable 24 months after switch		Self	Shortage causing the switch occurred 2009-2012 - changes evaluated post-switch up to 24 months after	N	Impact of switch in treatment on clinical outcomes QOL, pain & disease severity	The SF36 questionnaire remained basically unchanged (except for a clinically irrelevant change in the physical functioning domain) during treatment with agalsidase alfa and none of the eight domains changed more than 7 points in any patient. Pain intensity assessed through the BPI showed a statistically significant increase in BPI in our cohort after 24 months of switching to agalsidase alfa when…	2								X
545	Roca-Espiau, M. , M. Andrade-Campos, J. J. Cebolla, L. Lopez de Frutos, B. Medrano-Engay, M. P. Lopez-Royo and P. Giraldo	2019	Muscle-tendon weakness contributes to chronic fatigue syndrome in Gaucher's disease	Journal of Orthopaedic Surgery	14	383	Case-control study	Spain	Gaucher disease type 1 and 3 (GD1; GD3)	47 (N=27, control group of N=20 healthy matched)	Age 18-62 (control group N=20 age 18-59)	N	N	Y	Unspecified - time on therapy range from 2-25 years	Y	Unspecified but clinical markers and outcomes measured	All had fatigue and on ERT mean 13 years)	Self	Unspecified	N	Fatigue / QoL Evaluate clinical measures and QoL in GD1-3 with fatigue	SF-36: Lower score in all dimensions of the QoL in GD patients compared with general population was observed - RP biggest difference The QoL results show the lower punctuation in physical role, bodily pain, emotional role, and general health.	1
551	Rosa Neto, N. S. , J. C. B. Bento and R. M. R. Pereira	2020	Depression, sleep disturbances, pain, disability and quality of LIFE in Brazilian Fabry disease patients	Molecular Genetics and Metabolism Reports	22	100547	Cross-sectional	Brazil	Fabry disease	37	Mean age 43.1 ± 15.4 years	?	?	Y	Unspecified	Y	Severity meansred by MSSI - mix of mild, moderate and severe	Range of mutations, some receiving ERT	Self	Unspecified	N	Depression, sleep disturbances, pain, disability & QOL Comparing between different FD groups and disease severity	BPI - pain - severity and interference correlated with severity (MSSI) Depression, sleep disturbances and disability were under-recognized in FD patients in this cohort. HAQ-DI revealed worse disability according to severity (MSSI) The lowest raw scores from the SF-36 questionnaire were general health perception and physical role functioning. General health status is poorer in male than female FD…	4									X														X
553	Sadjadi, R. , S. Sullivan, N. Grant, S. E. Thomas, M. Doyle, C. Hammond, R. Duong, C. Corre, W. David and F. Eichler	2020	Clinical myopathy in patients with nephropathic cystinosis	Muscle & Nerve	61	74-80	Cross-sectional	USA	Nephropathic cystinosis	20	Age 20-64	N	N	Y	Unspecified	Y	60% of patients reported some degree of difficulty swallowing, mainly slow eating and occasional choking and 4 patients with frequent near choking episodes. Seventeen of 20 (85%) of patients reported some degree of (limb) muscle weakness, primarily difficulty using hands, dropping objects and buttoning	As part of development of measure -Distal Myopathy Function Scale (DMFS)- N=31 contacted independently and completed specifically the DMFS (i.e. not the other PROM - not part of this study and characteristics not reported).	Self	Unspecified	N	Analyses underlying dysphagia and muscle weakness using existing clinical measures and PROMs and develops a new measure (DMFS)	Most participants (60%) reported a certain degree of difficulty swallowing (mainly slow eating and occasional choking and 4 patients with frequent near choking episodes) - the more objective swallow testing picked up dysphagia only in three patients. This may suggest that the traditional scoring of more objective testing lacks the sensitivity to capture dysphagia in patients with nephropathic cys…	2													X
559	Scheidegger, O. , D. Leupold, R. Sauter, O. Findling, K. M. Rosler and T. Hundsberger	2018	36-Months follow-up assessment after cessation and resuming of enzyme replacement therapy in late onset Pompe disease: data from the Swiss Pompe Registry	Journal of Neurology	265	2783-2788	Cohort study	Switzerland	Pompe disease (late onset) (LOPD)	7	Unspecified	?	?	?	Age onset / diagnosis unspecified (but late onset) Duration of initial ERT until cessation :3.1–61.3 months	Y	Enrolled patients were symptomatic, but not invasively ventilated and/or severely affected as measured by 2–4 points on the modified ranking scale	Enrolled patients were symptomatic, but not invasively ventilated and/or severely affected as measured by 2–4 points on the modified ranking scale	Self	Unspecified but checked when court runing was (2010) + 36 months follow up so assumed ~2013-2014	Yes - Swiss Pompe registry	Assessment of impact of cessation and resuming ERT (due to temporary stop following swiss court ruling)	Patient reported scale values for fatigue (FFS) dropped at 36 months of ERT indicating less percieved fatigue - clinically relevant in terms of ERT impact on QOL Other patient-reported outcome (RHS) did not show a relevant change	2																			X
568	Sechi, A. , L. Zuccarelli, B. Grassi, R. Frangiamore, R. De Amicis, M. Marzorati, S. Porcelli, A. Tullio, A. Bacco, S. Bertoli, A. Dardis, L. Biasutti, M. B. Pasanisi, G. Devigili and B. Bembi	2020	Exercise training alone or in combination with high-protein diet in patients with late onset Pompe disease: results of a cross over study	Orphanet Journal Of Rare Diseases	15	143	Clinical trial	Italy	Pompe disease (late onset) (LOPD)	13	Age 19 - 71	N	N	Y	Age at diagnosis: 3 - 67	Y	Assessed using Walton Scale ranging from 0 (all activities normal) to 6 (walking with callipers) - scores ranged from 0 to 6 with the mode being 3 Some on NIV - non-invasive nocturnal ventilation	Regular ERT min 2 years and those who didn't a;ready perform physical activity regularly or follow specific diets	Self	Unspecified	N	Impact of diet and exercise programme on LOPD QOL and physical assessments	Exercise improved mental componsnet score of SF36 After both exercise and diet period (treatment), improvements in several areas identified based on SF36 score - inc. mental health, mental compobnent scale, general health and vitality Before exercise period, SF scores were lowest in physical function and highest in role emotion . PCS was 34.25 at baseline and MCS 53.92	1
578	Sigurdardottir, S. , B. Bjerkely, T. G. Jenssen, P. Mathisen, C. von der Lippe, K. Orstavik, K. Heimdal, D. O. Dahle, M. S. Weedon-Fekjaer, O. Solberg and H. K. Pihlstrom	2021	The impact of demographic and clinical characteristics on the trajectories of health-related quality of life among patients with Fabry disease	Orphanet Journal Of Rare Diseases	16	427	Cohort study	Norway	Fabry disease	43	Age at first clinical visit: 18-81 Age in 2020 (last data point collected): 21 - 78	N	N	Y	Age at first clinical visit: 18-81	Y	Severity not measured in a structured manner'	NA	Self	2006-2020	N	HRQOL and impact of demographic and clinical characteristics in a longitudinal study	SF-36 domain scores remained unchanged across ages and sex from baseline up to the 7–13 year follow up Role emotional domain showed an improvement up to 3–5 years, followed by a decrease between 3–5 years and 7–13 years Vitality domain showed the lowest mean score compared to other domains. FD study sample showed signifcantly lower domain scores across all eight domains at baseline compared to va…	1
603	Suzuki, Y. , M. Taylor, K. Orii, T. Fukao, T. Orii and S. Tomatsu	2020	Assessment of Activity of Daily Life in Mucopolysaccharidosis Type II Patients with Hematopoietic Stem Cell Transplantation	Diagnostics	10	16	Cross-sectional	Japan	Hunter syndrome (MPS II)	109	Age at study year: severe mean 10.85, attenuated mean 16.69	Y	Y	Y	Age at onset: severe mean 1.68, attenuated mean 3.08	Y	n=69 severe, n=40 attenuated phenotypes categorized based on the clinical severity and the presence of cognitive impairment	Specifically in patients with patients with Hematopoietic Stem Cell Transplantation	Self & Proxy (family)	2000-2007	N	Activities of daily living - long term impact of treatment (hematopoietic stem cell transplantation (HSCT)).	ADL scores of trreated and untreated compared: In untreated with severe phenotype MPS, ADL verbal function increased from age 4 and below to age 4-9 but then decreased rapidly at 1- years. Gross motor function highest at four years and gredually decreased thereafter - severe phenotype (on average) could walk with aid from age 5 - 15. On average ecame wheelchair bound at 15, bedridden in adulthood…	1				X
609	Tantawy, A. A. G. , A. A. M. Adly, Msed Abdeen and N. Y. Salah	2020	Cognitive decline and depressive symptoms: early non-motor presentations of parkinsonism among Egyptian Gaucher patients	Neurogenetics	21	159-167	Cross-sectional	Egypt	Gaucher disease type 1 and 3 (GD1; GD3)	24	Age 12-29	N	Y	Y	Age of development of parkinsonian features in the studied GD population was age 12–26.	Y	Patients with severe neurological affection excluded Severity scoring index used - range of score 4 -47 where 0 or 1 point implies relatively asymptomatic disease; 2–10 points, mild disease; 11–20, moderate disease; and 21–30 severe disease	Majority had positive parkinsonian features (66%) All on ERT	Self	October 2018 to September 2019	N	Depressive symptoms and cognitive decline - presence of parkinsonian features in GD patients	Depression is a common preclinical symptoms of parkinsonism - this study finds patients with parkinsonian manifestations had more statistically significant depressive symptoms than with negative manifestations based on BDI (P = 0.031) Based on data, not able to identify depressive differences between severity groups with and without parkinsonian manifestations	1					X	p
644	Vaeggemose, M. , R. A. Mencagli, J. S. Hansen, B. Drager, S. Ringgaard, J. Vissing and H. Andersen	2021	Function, structure and quality of striated muscles in the lower extremities in patients with late onset Pompe Disease-an MRI study	PeerJ	9	e10928	Case-control study	Denmark and Germany	Pompe disease (late onset (LOPD))	20 (N=10 (and N=10 matched controls))	Age 19-62	N	N	Y	n=3 diagnosed in study period Based on year of 2017 and taking from data of age and year of diagnosis, age range approx 0 - 45 years	Y	Considerable differences in clinical severity based on clinical measures	Receiving ERT	Unspecified	September 2015 and May 2017	N	Evaluate outcomes including SF-36 in 10 patients with LOPD receiving treatment with enzyme replacement therapy all received 8 months of drug administration	SF-36 scores reduced from baseline to follow-up QoL outcomes (SF-36) not reallly assesed - correlations with clinical measures / outcomes calculated	1
649	Vallim, Jrds , F. G. do Amaral and V. D'Almeida	2020	Sleep parameters assessed by actigraphy in Fabry's disease patients: a proof-of-concept	Sleep Medicine	69	213-216	Cross-sectional and Case-control	Brazil	Fabry disease	16	Age 17-62	N	Y (Min 17)	Y	Unspecified	Y	Unspecified	Also inc. control group N=13 - age range 23-59 Some with ERT, some without	Self	October 2016 - May 2017	N	Sleep in Fabry - day time naps and sleep parameters inc sleep-wake cycle	No differences in subjective sleep quality (PSQI) between Fabry and control groups But the odds ratio showed that Fabry's disease patients presented higher odds of having poor subjective sleep quality. No differences in sleep measures (not subjective)	1
650	Vallim, Jrds , F. G. D. Amaral, J. Cipolla-Neto and V. D'Almeida	2019	Rhythmic changes in Fabry disease: Inversion and non-oscillatory pattern in 6-sulfatoxymelatonin daily profile	Chronobiology International	36	470-480	Case-control study	Brazil	Fabry disease	31 (N=17 (11 classic, 6 non-classic) and control group N=14)	Age 17-62	N	Y (Min 17)	Y	Duration of ERT: 1-9 years	Y	Unspecified	Control group also had Fabry but were asymptomatic until the start date of the study.	Self	Unspecified	N	Sleepiness and sleep disorder in Fabry disease	Control group and Fabry patients that don't use drugs have lower daytime sleepiness scores than patients who continuously use drugs that interfere in melatonin biosynthesis Insignificant differences for the other factors or their interactions on daytime sleepiness scores However - in control group (N=14) - eight (57%) presented normal scores and 6 (43%) presented excessive daytime sleepiness Six …	1														X
664	Velicki, K. , C. A. Goldfarb, S. Roberts and L. B. Wall	2021	Outcomes of Pediatric and Adolescent Carpal Tunnel Release	Journal of Hand Surgery - American Volume	46	178-186	Cohort study	Unspecified	Hurler syndrome (MPS IH); Hurler-Sheie syndrome (MPS IS); Hunter syndrome (MPS II); Mucolipidosis III (ML III)	25 (N=6 LSD: N=1 Hurler syndrome (MPS IH); N=1 Hurler-Sheie syndrome (MPS IS); N=3 Hunter syndrome (MPS II); N=1 Mucolipidosis III (ML III))	Age at surgery 2.5 - 15 years (specifically the LSD (metabolic) sample) - Age at survey date 7.6 - 26.8 at survey completion (but for the full sample - not just LSDs)	N	Y	Y	Unspecified	Y but unclear is LSD group is mixed	Unspecified	N=12 Patients with LSD, N=11 hands All underwent carpal tunnel release Feb 2003 - June 2018	Self	Unspecified but all interviewed after carpal tunnel release surgery which patients underwent Feb 2003 - June 2018 and post-operative follow up ranged from 4 months to 16 years	Linked to medical records	Carpal Tunnel in children and adolescents - presentation and long-term outcomes (mixed sample inc. LSD)	PROMIS scores of metabolic group: reported post-surgery grouped - lowest scores of all groups for the LSD sample for physical function and upper extremity, other dimensions i.e. mental health, mobility, peer relations relatively high or similar to others in sample (which includes Idiopathic, acute and delayed traumatic injuries and Tumorous patients) Carpal tunnel release improved symptoms in the…	4							X
668	von Cossel, K. , N. Muschol, R. E. Friedrich, M. Glatzel, L. Ammer, B. Lohmoller, M. Bendszus, V. F. Mautner and T. Godel	2021	Assessment of small fiber neuropathy in patients carrying the non-classical Fabry variant p.D313Y	Muscle and Nerve	63(5)	745-750	Cross-sectional	Germany	Fabry disease (non-classical variant)	9	Age 20-76	N	N	Y	Age at diagnosis 18-73	N - females only	MSSI assessed and used to define severe, moderate and mild	Non-classical variant only - p.D313Y	Self	Questionnaire dates unspecified but Skin biopsies were carried out between August 2018 and April 2019	N	Pain and small fiber neuropathy in female Fabry Samples taken and pain compared (subjective) across Fabry and matched sample	Mean pain VAS score of 7. Certain trigger factors including physical activity, stress, cold weather, high humidity and fatigue led to pain exacerbations On average the patients experienced the first episode of neuropathic pain at an age of 22 y. Daily persistent neuropathic pain was reported by three patients, whereas acute episodes of burning pain were described by two patients. Joint pain was p…	1
680	Wenninger, S. , E. Greckl, H. Babacic, K. Stahl and B. Schoser	2019	Safety and efficacy of short- and long-term inspiratory muscle training in late-onset Pompe disease (LOPD): a pilot study	Journal of Neurology	266	133-147	Clinical trial	Germany	Pompe disease (late onset) (LOPD)	21	Mean age 50 years	N	N	Y	Mean age at onset of symptoms 29.6 years Mean age at diagnosis 38.82 years	Y - 9 women, 2 men	Mixed - One patient used a wheelchair part-time, and ten patients were fully ambulatory. Two patients were on noninvasive ventilation during the night.		Self	December 2016 and January 2017,	N but refers to medical records	Muscle training - impact on respiratory strength and quality of life and dyspnea, measured by St. George’s Respiratory Questionnaire (SGRQ) and MMRC-dyspnea scale	Little detail / data on the PROMs Summary of findings - Significant increase in our primary outcome measure (maximum inspiratory pressure) after a short period of frequent treatment. This did not have any effect on the patient’s self-reported outcomes (SGRQ, MMRC-Dyspnea scale).	1
693	Wilke, Mvmb , A. D. Dornelles, A. S. Schuh, F. P. Vairo, S. P. Basgalupp, M. Siebert, T. Nalin, O. B. Piltcher and I. V. D. Schwartz	2019	Evaluation of the frequency of non-motor symptoms of Parkinson's disease in adult patients with Gaucher disease type 1	Orphanet Journal Of Rare Diseases	14	103	Cross-sectional	Brazil	Gaucher disease type 1 (GD1)	23	Age 22-67	N	N	Y	Age 2-48	Y	Severity measured by Zimran Severity Score Index and DS3 SSI and DS3 indicate most mild, some moderate, none severe Presence of parkinsonian manifestations assessed with Unified Parkinson’s Disease Rating Scale (MDS-UPDRS III).		Self	March - August 2018	N	Presence of parkinsonian manifestations in GD The classic motor symptoms of PD may be preceded by many non-motor symptoms (NMS), which include hyposmia, rapid eye movement (REM) sleep behavior disorder, constipation, cognitive impairment, and depression.	Fourteen patients (8 over age 40 years) presented at least one non-motor symptom - daytime sleepiness was the most frequent (n = 10/23) as indicated by the ESS. BDI scores indicating depression in 5/23 - some on anti depressants	2					X	p								X
709	Yuan, M. , E. R. Andrinopoulou, M. E. Kruijshaar, A. Lika, L. Harlaar, A. T. van der Ploeg, D. Rizopoulos and Name van der Beek	2020	Positive association between physical outcomes and patient-reported outcomes in late-onset Pompe disease: a cross sectional study	Orphanet Journal Of Rare Diseases	15	232	Cross-sectional	Netherlands	Pompe disease (late onset) (LOPD)	121	Age 23–79	N	N	Y	Disease duration 0.2–50 years	Y	Wheelchair use and respiratory support observed - WC (45%), RS (26%)	Analyses were cross-sectional: the time-point before, and closest to, start of Enzyme Replacement Therapy was chosen	Self	May 2002 - December 2018	Y - appears so - performed as part of two prospective observational cohort studies in Dutch patients with a confirmed diagnosis of Pompe disease. PROMs were collected through questionnaires, which were mostly sent out through the IPA/Erasmus MC Pompe survey. This annual survey was sent out by mail from May 2002 onwards, and since May 2009 also collected through a secure web survey system. The dat…	Assess associations of physical outcomes with patient-reported outcome measures (PROMs) in late-onset Pompe disease.	QoL (SF36) PCS correlated with assessment scores including walking ability (6 min walk test), pulmonary function (forced vital capacity [FVC]), manual muscle testing (using Medical Research Council [MRC] grading), and muscle strength (hand-held dynamometry). No significant relationship between the SF-36 Mental Component Summary (MCS) and any of the physical outcomes. RHS and R-Pact scores were be…	4
												*? Indicates where unclear if age group included												Y	1	2	1	2	4	2	1	6	4	1	4	1	1	4	7	8	3	1	2	2	1	1	3	2	2
																								P	0	0	0	0	0	2	0	3	4	0	0	0	0	0	4	0	0	0	0	0	0	0	0	0	0
																								Y+P	1	2	1	2	4	4	1	9	8	1	4	1	1	4	11	8	3	1	2	2	1	1	3	2	2
[truncated: 47 more columns]

## Sheet: Appendix D PROMs & Themes
Name of PROM	Abbreviation	Versions (if multiple)	Recall period	Type of Response Option e.g. severity, frequency	Number of Response Options	Number of items/questions	Developed for Adult, children or both (if specified)	Age range suitible for (if specified)	Proxy (e.g. parent) or self-report (DEVELOPMENT)	Specific condition, problem or population?	Developed for a specific LSD?	PHYSICAL														PSYCHOLOGICAL																	SOCIAL FUNCTIONING						TOT themes
												ACTIVITIES	ACTIVITIES	ACTIVITIES	ACTIVITIES	ACTIVITIES	ACTIVITIES	ACTIVITIES	ACTIVITIES	PHYSICAL SENSATIONS	PHYSICAL SENSATIONS	PHYSICAL SENSATIONS	PHYSICAL SENSATIONS	PHYSICAL SENSATIONS	PHYSICAL SENSATIONS	AUTONOMY	AUTONOMY	AUTONOMY	COGNITION	COGNITION	COGNITION	COGNITION	FEELINGS & EMOTIONS	FEELINGS & EMOTIONS	FEELINGS & EMOTIONS	FEELINGS & EMOTIONS	FEELINGS & EMOTIONS	FEELINGS & EMOTIONS	FEELINGS & EMOTIONS	FEELINGS & EMOTIONS	SELF IDENTITY	SELF IDENTITY	RELATIONSHIPS	RELATIONSHIPS	RELATIONSHIPS	RELATIONSHIPS	RELATIONSHIPS	RELATIONSHIPS
												ACTIVITIES OF DAILY LIVING	COMMUNICATION / SPEECH	ENJOYABLE OR MEANINGFUL ACTIVITIES / ROLES	HEARING	MOBILITY	SELF-CARE	SEXUAL FUNCTIONING	VISION	BREATHING	EATING, APPETITE, DRIBBLING AND SWALLOWING	FATIGUE, TIREDNESS AND PHYSICAL WEAKNESS	PAIN AND DISCOMFORT	SLEEP / SLEEP PROBLEMS	SYMPTOMS	CONTROL / CHOICE	COPING	INDEPENDENCE / AUTONOMY	CONCENTRATION	MEMORY	THINKING CLEARLY & DECISION MAKING	UNDERSTANDING	ANGER, FRUSTRATION AND IRRITABILITY	GUILT / SHAME	HOPELESS / HOPE	PSYCHOLOGICAL FATIGUE & ENERGY	SADNESS (DEPRESSED) / HAPPINESS	VULNERABLE / SAFE	WELLBEING & LIFE SATISFACTION	WORRY, ANXIETY, FEAR & CALM	TREATED WITH DIGNITY / RESPECT	SELF-WORTH, SELF-RESPECT AND SELF-CONFIDENCE	BELONGING AND CONNECTEDNESS	BURDEN	LONELINESS	RELATIONSHIPS AND FRIENDSHIPS	SOCIAL ENGAGEMENT	SUPPORT
Achenbach system of empirically based assessment (ASEBA) Child Behavior Checklist	CBCL	Age 1.5 - 5	Last 2 months	Not true, somewhat / sometimes, often / very true Also descriptions requested	3	100	Children	Age 1.5 - 5	Proxy (parent)	Behaviour	No		Y								Y	Y	Y	Y	Y			Y	Y				Y	Y			Y			Y		Y				Y	Y		15
Achenbach system of empirically based assessment (ASEBA) Child Behavior Checklist	CBCL	Age 6 - 18	Last 6 months	Not true, somewhat / sometimes, often / very true Also descriptions requested	3	120	Children	Age 6 - 18	Proxy (parent)	Behaviour	No		Y	Y				Y			Y	Y	Y	Y	Y			Y	Y				Y	Y			Y		Y	Y		Y			Y	Y	Y		19
Achenbach system of empirically based assessment (ASEBA) Adult self report (ASR)	ASR	Age 18 - 59	Past 6 months	Varies by question	Varies by question	126	Adults	Age 18-59	Self	Social-adaptive and psychological functioning	No		Y	Y				Y			Y	Y	Y	Y	Y			Y	Y	Y	Y		Y	Y			Y			Y		Y			Y	Y	Y		20
Activity of daily living survey	ADL	Simplified version used paper 603	Now	Assistance required scale	6 (0-5)	12	Children and adults	Development paper uses 0-50 years	Self / Proxy (family)	ADL	No	Y	Y			Y	Y				Y										Y	Y															Y		8
Beck Depression Inventory	BDI	Original BDI	Now	Varies by question	4 (0-3)	21	Adolescents and adults	Age 13 - 80	Self	Depression	No			Y				Y			Y	Y		Y	Y						Y		Y	Y	Y		Y		Y	Y		Y					Y		15
Beck Depression Inventory - ii	BDI-II	version 2	Past 2 weeks	Varies by question - frequency / severity	4 (0-3)	21	Adolescents and adults	Age 13 - 81	Self	Depression	No							Y			Y	Y		Y					Y		Y		Y	Y	Y	Y	Y		Y			Y					Y		14
Boston Carpal Tunnel Questionnaire	BCTQ		Now	Severity / frequency	5	19 questions (2 parts)	Adults	Developed and validated amongst adults 18+	Self	Carpal tunnel	No	Y					Y					Y	Y	Y	Y																								6
Brief Pain Inventory	BPI SF	Short Form	Last 24 hours	Varies by question	Varies by question	9 items, 15 questions	Adults	Age 18+	Self	Pain	No - initially developed in cancer patients	Y		Y		Y							Y	Y													Y		Y							Y			8
Brief Pain Inventory	BPI	Long form	Last week / Last 7 days / Now	Varies by question	Varies by question	17	Adults	Age 18+	Self	Pain	No	Y		Y		Y							Y	Y													Y		Y							Y			8
Centre for Epidemiological Studies – Depression scale	CES-D, CESD		Past week	Frequency	4	20	Adults	Age 18+	Self	Depression	No		Y								Y			Y					Y				Y		Y	Y	Y		Y	Y	Y	Y	Y		Y				14
Childhood Health Assessment Questionnaire	CHAQ	CHAQ30	Past week	Difficulty level	5	30	Children	Age 6 months to 18 years	Proxy (parent)	Generic HRQoL	No	Y		Y		Y	Y						Y																										5
Composite Autonomic Symptom Scale 31	COMPASS 31		Varies by question - past year / current	Varies by question	Varies by question	31	Adolescents and adults		Self	Autonomic symptoms	No								Y		Y		Y		Y																								4
Eating Assessment Tool	EAT-10		Unspecified	Severity	5 (0-4)	10	Adults		Self	Dysphagia	No			Y							Y		Y		Y																								4
Epworth Sleepiness Scale	ESS		Recent times	Likelihood / chance	4 (0-3)	8	Adults		Self	Sleepiness	No			Y										Y																									2
EQ-5D-5L	EQ-5D-5L	Self and proxy	Today	Severity	5	5	Adults		Self or proxy (unspecified)	Generic HRQoL	No	Y		Y		Y	Y						Y														Y			Y									7
EQ-5D-3L	EQ-5D-3L	Self and proxy	Today	Severity	3	5	Adults		Self or proxy (unspecified)	Generic HRQoL	No	Y		Y		Y	Y						Y														Y			Y									7
EQ-5D-Y	EQ-5D-Y	Self and proxy	Today	Severity	3	5	Children	Age 8-15 (self), Age 4-7 (proxy)	Self or proxy (unspecified)	Generic HRQoL	No	Y		Y		Y	Y						Y														Y			Y									7
FabryScan questionnaire	FabryScan	Self-assessment part - FabryScan also includes a bedside-test	Unspecified	Agreement scale	4	15	Adolescents and adults		Self	Fabry disease	Fabry disease			Y									Y		Y																								3
Fatigue Severity Scale	FSS		Last week	Agreement scale / severity	7 (1-7)	9 + VAS	Adults		Self	Fatigue	No			Y								Y														Y										Y			4
Gaucher Disease type-1-specific Patient Reported Outcome Measure (routine monitoring)	rmGD1-PROM, GD1-PROM		Varies by question - past month / past week	Varies by question - frequency / severity	6 (part 1), 10 (part 2 - VAS)	23 (15 + 9 VAS)	Unspecified - Adolescents and adult patient completion in development and content validation stage, only adults in pyschometric stage	Unspecified	Proxy (Parent) (pediatric) and patient completion in development and content validation stage, only self (adults) in pyscometric stage	Type 1 Gaucher disease (GD1)	Type 1 Gaucher disease (GD1)			Y								Y	Y					Y							Y		Y			Y				Y		Y	Y		10
Gaucher Disease type-1-specific Patient Reported Outcome Measure (clinical trials)	ctGD1-PROM, GD1-PROM		Varies by question - past month / past week / now	Varies by question - frequency / severity	6 (part 1), 10 (part 2 - VAS)	17	Unspecified - Adolescents and adult patient completion in development and content validation stage, only adults in pyschometric stage	Unspecified	Proxy (Parent) (pediatric) and patient completion in development and content validation stage, only self (adults) in pyscometric stage	Type 1 Gaucher disease (GD1)	Type 1 Gaucher disease (GD1)			Y								Y	Y					Y							Y		Y			Y				Y		Y	Y		10
Geriatric Depression Scale	GDS	Long version (short form available)	Past week	Yes / no	2	30	Elderly adults	Age 65+	Self	Depression	No			Y															Y	Y	Y		Y		Y	Y	Y		Y			Y					Y		11
Health Assessment Questionnaire	HAQ, HAQ-DI		Past week	Difficulty	4	20 items + pain scale and general health scale	Adults	Age 18+	Self	Generic HRQoL	No	Y				Y	Y						Y																										4
Hospital Anxiety and Depression Scale	HADS		Past week	Frequency	4 (0-3)	14	Adults	Age 16-65	Self	Anxiety & depression	No			Y																			Y			Y	Y		Y	Y		Y							7
HUI3	HUI3	15q,40q - self and proxy (version used in paper unknown)	Varies by questionnaire - 3 standard current assessment periods: past 1-week, past 2-weeks, and past 4-weeks (we have a copy with past 4 weeks)	Severity / ability	Varies by question	15 or 40	Adults and children	Age 5+	Self or Proxy (parent / caregiver)	Generic HRQoL	No	Y	Y		Y	Y	Y		Y				Y							Y	Y		Y				Y			Y									12
KINDL-R	Kiddo-KINDL-r	Kiddo - age 14-17, self-completion	Past week	Frequency	5	24	Children	Age 14-17	Self	Generic HRQoL	No			Y								Y	Y		Y												Y		Y	Y		Y			Y	Y	Y		11
KINDL-R	Kid-KINDL-r	Kid - age 7-13, self-completion	Past week	Frequency	5	24	Children	Age 7-13	Self	Generic HRQoL	No			Y								Y	Y		Y												Y		Y	Y		Y			Y	Y	Y		11
KINDL-R	Kiddy-KINDL-r	Kiddy - age 4-6, self-completion	Past week	Frequency	5	12	Children	Age 4-6	Self	Generic HRQoL	No			Y									Y		Y														Y			Y				Y	Y		7
MD. Anderson Dysphagia Inventory	MDADI		Past week	Agreement scale	6 (0-5)	20	Adults		Self	Dysphagia	No	Y		Y							Y				Y												Y					Y	Y			Y			8
Michigan Hand Outcomes Questionnaire (MHQ)	MHQ		Past week	Varies by question	5	57 items, 62 questions (excl. demographics)	Adults		Self	Hand functioning	No	Y		Y			Y						Y	Y	Y												Y					Y					Y		9
MPS questionnaire	MPS		Unspecified	Severity (of impariment)	6 (0-5)	12	Adults and children		Self or Proxy (parent)	MPS	MPS			Y	Y	Y			Y	Y	Y		Y	Y	Y																								9
Neuropathic Pain Symptom Inventory	NPSI		Past 24 hours	Severity	11 (0-10)	12	Adults		Self	Pain	No												Y																										1
Non Motor symptom Questionnaire	NMSQ		Past month	Yes / No	2 (Y/N)	30	Adults	Unspecified - tested and developed with age range 41 - 87	Self or Proxy (caregiver)	Non-motor symptoms	No - Parkinsons					Y		Y	Y		Y		Y	Y	Y				Y	Y							Y												10
NPC quality-of-life questionnaires for children	NPCQLQ-C	Child	Past 4 weeks	Frequency	5 (1-5)	15	Children	Age 0-17	Proxy (parent / caregiver)	Niemann‑Pick type C	Niemann‑Pick type C	Y				Y											Y						Y				Y	Y	Y			Y				Y	Y		10
NPC quality-of-life questionnaires for adults	NPCQLQ-A	Adult	Past 4 weeks	Frequency	5 (1-5)	30	Adults	Age 18+	Proxy (parent / caregiver)	Niemann‑Pick type C	Niemann‑Pick type C			Y												Y		Y							Y	Y	Y		Y			Y	Y		Y	Y	Y	Y	13
PainDETECT questionnaire of German Research Network on Neuropathic Pain	PD-Q		Past 4 weeks	Agreement scale	Varies by question, QoL questions - 6 (0-5)	9	Adults		Self	Pain	No												Y																										1
Pediatric Quality of Life Inventory 4.0	PedsQL 4.0	Toddler(age 2-4) -parent report	Past one month (general version), past 7 days (acute version)	Frequency	5 (0-4)	23	Children (pre-school)	Age 2-4	Proxy (parent)	Generic HRQoL	No	Y		Y		Y	Y					Y	Y	Y									Y				Y			Y	Y					Y			12
Pediatric Quality of Life Inventory 4.0	PedsQL 4.0	Young children (age 5-7) - self	Last few weeks	Frequency	3 (0,2,4)	23	Children	Age 5-7	Self	Generic HRQoL	No	Y		Y		Y	Y					Y	Y	Y				Y	Y				Y				Y			Y	Y					Y			14
Pediatric Quality of Life Inventory 4.0	PedsQL 4.0	Young children (age 5-7) - proxy	Past one month (general version), past 7 days (acute version)	Frequency	5 (0-4)	23	Children	Age 5-7	Proxy (parent)	Generic HRQoL	No	Y		Y		Y	Y					Y	Y	Y				Y	Y				Y				Y			Y	Y					Y			14
Pediatric Quality of Life Inventory 4.0	PedsQL 4.0	Child (age 8-12) -self or proxy	Past one month (general version), past 7 days (acute version)	Frequency	5 (0-4)	23	Children	Age 8-12	Self or Proxy (parent)	Generic HRQoL	No	Y		Y		Y	Y					Y	Y	Y				Y	Y				Y				Y			Y	Y					Y			14
Pediatric Quality of Life Inventory 4.0	PedsQL 4.0	Teens (age 13-18) - self or proxy	Past one month (general version), past 7 days (acute version)	Frequency	5 (0-4)	23	Adolescents	Age 13-18	Self or Proxy (parent)	Generic HRQoL	No	Y		Y		Y	Y					Y	Y	Y				Y	Y				Y				Y			Y	Y					Y			14
Pediatric Quality of Life Inventory 4.0	PedsQL 4.0	Young adults (age 18-25) -self or proxy	Past one month (general version), past 7 days (acute version)	Frequency	5 (0-4)	23	Young adults	Age 18-25	Self or Proxy (parent)	Generic HRQoL	No	Y		Y		Y	Y					Y	Y	Y				Y	Y				Y				Y			Y	Y					Y			14
Pediatric Quality of Life Inventory 4.0	PedsQL 4.0	Adults (age 18+) - self or proxy	Past one month (general version), past 7 days (acute version)	Frequency	5 (0-4)	23	Adults	Age 18+	Self or Proxy (parent)	Generic HRQoL	No	Y		Y		Y	Y					Y	Y	Y				Y	Y				Y				Y			Y	Y					Y			14
Pediatric Quality of Life Inventory Multi-dimensional Fatigue Scale	Peds QL MFS	Toddler(age 2-4) -parent report	Past one month (general version), past 7 days (acute version)	Frequency	5 (0-4)	18	Children (pre-school)	Age 2-4	Proxy (parent)	Fatigue	No			Y								Y		Y					Y	Y	Y					Y													7
Pediatric Quality of Life Inventory Multi-dimensional Fatigue Scale	Peds QL MFS	Young children (age 5-7) - self	Past one month (general version), past 7 days (acute version)	Frequency	3 (0,2,4)	18	Children	Age 5-7	Self	Fatigue	No			Y								Y		Y					Y	Y	Y					Y													7
Pediatric Quality of Life Inventory Multi-dimensional Fatigue Scale	Peds QL MFS	Young children (age 5-7) - proxy	Past one month (general version), past 7 days (acute version)	Frequency	5 (0-4)	18	Children	Age 5-7	Proxy (parent)	Fatigue	No			Y								Y		Y					Y	Y	Y					Y													7
Pediatric Quality of Life Inventory Multi-dimensional Fatigue Scale	Peds QL MFS	Child (age 8-12) -self or proxy	Past one month (general version), past 7 days (acute version)	Frequency	5 (0-4)	18	Children	Age 8-12	Self or Proxy (parent)	Fatigue	No			Y								Y		Y					Y	Y	Y					Y													7
Pediatric Quality of Life Inventory Multi-dimensional Fatigue Scale	Peds QL MFS	Teens (age 13-18) - self or proxy	Past one month (general version), past 7 days (acute version)	Frequency	5 (0-4)	18	Adolescents	Age 13-18	Self or Proxy (parent)	Fatigue	No			Y								Y		Y					Y	Y	Y					Y													7
Pediatric Quality of Life Inventory Multi-dimensional Fatigue Scale	Peds QL MFS	Young adults (age 18-25) -self or proxy	Past one month (general version), past 7 days (acute version)	Frequency	5 (0-4)	18	Young adults	Age 18-25	Self or Proxy (parent)	Fatigue	No			Y								Y		Y					Y	Y	Y					Y													7
Pediatric Quality of Life Inventory Multi-dimensional Fatigue Scale	Peds QL MFS	Adults (age 18+) - self or proxy	Past one month (general version), past 7 days (acute version)	Frequency	5 (0-4)	18	Adults	Age 18+	Self or Proxy (parent)	Fatigue	No			Y								Y		Y					Y	Y	Y					Y													7
Pediatric Outcomes Data Collection Instrument	PODCI	Adolescents (11 – 18 years old) - parent report	Varies by question	Varies by question	Varies by question	86	Children and adolescents	Age 11-18	Proxy (parent / caregiver)	Pediatric orthopaedics	No	Y		Y		Y	Y					Y	Y													Y	Y					Y				Y	Y		11
Pediatric Outcomes Data Collection Instrument	PODCI	Children (2 – 10 years old) - parent report	Varies by question	Varies by question	Varies by question	86	Children	Age 2-10	Proxy (parent / caregiver)	Pediatric orthopaedics	No	Y		Y		Y	Y					Y	Y		Y											Y						Y				Y	Y		11
Pittsburgh Sleep Quality Index	PSQI		Last month	Varies by question - frequency or severity	4 other than initial 4 questions with 1 response	19 self-reported items, 24 items total	Adolescents and adults	Age 13+	Self (+ optional proxy (partner / roomate))	Sleep quality	No									Y			Y	Y	Y											Y													5
Pompe Disease Impact Scale	PDIS	Na	Past 24 hours	Varies by question	Varies by question	15	Unsure		Self	Pompe disease	Pompe disease			Y		Y																					Y			Y									4
Pompe Disease Symptom Scale	PDSS	Na	Past 24 hours	Severity	10	12	Unsure		Self	Pompe disease	Pompe disease									Y		Y	Y																										3
PROMIS - Dyspnea Short Form 10a		V2.0 Short form	Past 7 days	Severity	5	10	Adults	Age 18+	Self	Dyspnea	No	Y				Y	Y			Y																													4
PROMIS- Fatigue Short Form 8a		V2.0 Short form	Past 7 days	Severity	5	8	Adults	Age 18+	Self	Fatigue	No											Y														Y													2
PROMIS - Mobility short form v2.0		Unclear which version used (paper 664) -data extracted from parent proxy short form v2.0 mobility 8a	Past 7 days	Ability scale	5	8	Adults and children	Age 5-17	Proxy (parent)	Mobility	No			Y		Y																																	2
PROMIS - Pain Interference Short Form 8a		V2.0, Adult (pediatric available), short form	Past 7 days	Severity	5	8	Adults	Age 18+	Self	Pain	No	Y		Y									Y																Y								Y		5
PROMIS - peer relations short form V2.0		Unclear which version used (paper 664) - data extracted from Pediatric Peer Relationships – Short Form 8a	Past 7 days	Frequency	5	8	Adults and children	Age 8-17	Self	Relations	No																																Y			Y	Y	Y	4
PROMIS - Physical Function Short Form 20a		V2.0 Short form (LF available)	Now	Difficulty	5	20	Adults	Age 18+	Self	Physical function	No	Y				Y	Y																																3
Quality of vision	QoV, OoVQ		Now	Varies by question - frequency, severity or bothersome	4 (0-3)	30	Adults	Piloted at development 21-78	Self	Vision	No								Y																														1
Rasch-built Pompe-specific Activity Scale	R-PAct	Final version (i.e. not preliminary)	Now	Ability to	3 (0-2)	18	Adults	Age 16+	Self	Pompe disease - ADL	Pompe disease	Y		Y		Y	Y				Y																												5
Revised Child Anxiety and Depression scale	RCADS	Self-completion (parent / proxy available)	Now	Frequency	4	47	Children	Age 8-18	Self	Anxiety & depression	No			Y						Y	Y	Y		Y	Y						Y		Y		Y	Y	Y	Y	Y	Y		Y							15
Rotterdam Handicap Scale	RHS		Now	Ability to	5 (0-4)	9	Adults	Generally used in adults 18+	Self	ADL	No	Y		Y		Y																																	3
SF-36 - 36 item short form	SF-36	v1	Varies by question - now/ typical day / 4 weeks	Varies by question	Varies by question	36	Adults	Age 16+	Self / Proxy (unspecified)	Generic HRQoL	No	Y		Y		Y	Y					Y	Y													Y	Y			Y							Y		10
SF-36 - 36 item short form survey version 2	SF-36v2	v2	Varies by question - now/ typical day / 4 weeks	Varies by question	Varies by question	36	Adults	Age 16+	Self / Proxy (unspecified)	Generic HRQoL	No	Y		Y		Y	Y					Y	Y													Y	Y			Y							Y		10
Spielberger State and Trait Anxiety Inventory	STAI A and B	x-1 and x-2 forms	Right now or generally feel	Agreement / frequency	4	20 (2 sets 20)	Adults	Age 18+	Self	Anxiety	No																				Y		Y				Y	Y	Y	Y		Y							7
St. George’s Respiratory Questionnaire	SGRQ	Original English version (not SGRQ-C)	Varies by question	Varies by question	Varies by question	50	Adults	Age 18+	Self	Respiratory & dyspnea	No	Y		Y		Y	Y			Y		Y	Y	Y	Y	Y																Y		Y					12
TNO-AZL Questionnaire for Preschool Children's Health-Related Quality of Life	TAPQOL		Past 3 months but may be adjusted for specific research aims	Frequency	3	43	Children (pre-school)	Age 2-48 months	Proxy (parent)	Generic HRQoL	No		Y			Y				Y	Y	Y		Y	Y							Y	Y				Y			Y							Y		12
WHOQOL-BREF	WHOQOL-BREF, WHOQOL-26		Last 2 weeks	Varies by question	5	26	Adults	Age 18+	Self	Generic HRQoL	No	Y		Y		Y		Y				Y	Y	Y					Y							Y	Y	Y	Y	Y		Y				Y		Y	16

## Sheet: Appendix E Themes by paper
Paper:	3	11	13	19	21	29	34	36	47	67	75	85	97	98	105	107	124	129	135	142	151	156	173	178	181	226	228	230	233	251	252	297	308	309	311	335	357	385	386	387	414	439	444	483	489	493	507	510	522
	Adam, J. , R. Malone, S. Lloyd, J. Lee, C. J. Hendriksz and U. Ramaswami	Alaei, Mohammadreza , Marjan Shakiba, Hedyeh Saneifard, Ghamartaj Khanbabaee, Mohammadreza Khalilian, Asieh Mosallanejad, Saleheh Tajalli and Mojtaba Lotfi	Aldenhoven, M. , B. T. A. van den Broek, R. F. Wynn, A. O'Meara, P. Veys, A. Rovelli, S. A. Jones, R. Parini, P. M. van Hasselt, M. Renard, V. Bordon, T. J. de Koning and J. J. Boelens	Ali, N. , A. Caceres, E. W. Hall and D. Laney	Alioto, A. G. , R. Gomez, J. Moses, J. Paternostro, S. Packman and W. Packman	Arends, M. , S. Korver, D. A. Hughes, A. Mehta, C. E. M. Hollak and M. Biegstraaten	Aston, L. , R. Shaw and R. Knibb	Avenali, M. , M. Toffoli, S. Mullin, A. McNeil, D. A. Hughes, A. Mehta, F. Blandini and A. H. V. Schapira	Barba-Romero, M. A. , J. Serena, J. M. Puig, C. V. Valverde, V. Climent, J. A. Herrero, R. Huertas and R. Torra	Bitirgen, G. , K. Turkmen, N. Zengin and R. A. Malik	Borgwardt, L. , N. Guffon, Y. Amraoui, S. A. Jones, L. De Meirleir, A. M. Lund, M. Gil-Campos, J. M. P. Van den Hout, A. Tylki-Szymanska, S. Geraci, D. Ardigo, F. Cattaneo, P. Harmatz and D. Phillips	Bremova-Ertl, T. , J. Claassen, T. Foltan, J. Gascon-Bayarri, P. Gissen, A. Hahn, A. Hassan, A. Hennig, S. A. Jones, M. Kolnikova, K. Martakis, J. Raethjen, U. Ramaswami, R. Sharma and S. A. Schneider	Chen, H. , S. Khan, B. Celik, Y. Suzuki, Y. Ago and S. Tomatsu	Chen, S. , J. Wang, J. Zhu, R. Y. Chung and D. Dong	Cleary, M. , J. Davison, R. Gould, T. Geberhiwot, D. Hughes, J. Mercer, A. Morrison, E. Murphy, S. Santra, J. Jarrett, S. Mukherjee and K. M. Stepien	Cohen, D. , D. Kogan, A. Rubin, A. Zimran and E. Lebel	de Oliveira Freitas, Saulo Emanoel , Themístoclys Thesko Correia Ferreira, Bruna Gabrielle de Souza Costa, Rafaela Magalhães Soares, Nahãmi Cruz de Lucena and Nancy de Barros Correia	Demaret, T. , F. Lacaille, C. Wicker, J. B. Arnoux, J. Bouchereau, C. Belloche, C. Gitiaux, D. Grevent, C. Broissand, D. Adjaoud, M. T. Abi Warde, D. Plantaz, S. Bekri, P. de Lonlay and A. Brassier	Devigili, G. , M. De Filippo, G. Ciana, A. Dardis, C. Lettieri, S. Rinaldo, D. Macor, A. Moro, R. Eleopra and B. Bembi	Dinur, T. , M. Istaiti, D. Frydman, M. Becker-Cohen, J. Szer, A. Zimran and S. Revel-Vilk	Dutra-Clarke, M. , D. Tapia, E. Curtin, D. Runger, G. K. Lee, A. Lakatos, Z. Alandy-Dy, L. Freedkin, K. Hall, N. Ercelen, J. Alandy-Dy, M. Knight, M. Pahl, D. Lombardo and V. Kimonis	Elstein, D. , N. Belmatoug, P. Deegan, O. Goker-Alpan, D. A. Hughes, I. V. D. Schwartz, N. Weinreb, N. Bonner, C. Panter, D. Fountain, A. Lenny, L. Longworth, R. Miller, K. Shah, J. Schenk, R. Sen and A. Zimran	Forstenpointner, J. , P. Moeller, M. Sendel, M. Reimer, P. Hullemann and R. Baron	Gaisl, T. , A. Nowak, N. A. Sievi, N. Gerard, C. F. Clarenbach, M. Kohler and D. Franzen	Ganz, M. L. , S. Stern, A. Ward, L. Nalysnyk, M. Selzer, A. Hamed and N. Weinreb	Haller, C. , W. Song, T. Cimms, C. Y. Chen, C. B. Whitley, R. Y. Wang, M. Bauer and P. Harmatz	Hamed, A. , C. Curran, C. Gwaltney and P. DasMahapatra	Harfouche, M. , P. S. Kishnani, E. Krusinska, J. Gault, S. Sitaraman, A. Sowinski, I. Katz, S. Austin, M. Goldstein and A. E. Mulberg	Harmatz, P. , F. Cattaneo, D. Ardigo, S. Geraci, J. B. Hennermann, N. Guffon, A. Lund, C. J. Hendriksz and L. Borgwardt	Holub, T. , K. Kedzierska, K. Muras-Szwedziak and M. Nowicki	Hu, J. , L. Zhu, J. He, D. Li, Q. Kang and C. Jin	Keidel, L. , K. Hohenfellner, B. Schworm, S. Priglinger, N. Luft and C. Priglinger	Korlimarla, A. , G. A. Spiridigliozzi, M. Stefanescu, S. L. Austin and P. S. Kishnani	Korver, S. , G. J. Geurtsen, C. E. M. Hollak, I. N. van Schaik, M. G. F. Longo, M. R. Lima, L. Vedolin, M. G. W. Dijkgraaf and M. Langeveld	Koto, Y. , Y. Lee, N. Hadano, W. Yamashita, C. Kokubu, U. Ramaswami and N. Sakai	Lehtonen, A. , S. Rust, S. Jones, R. Brown and D. Hare	Lopez, G. , A. Steward, E. Ryan, C. Groden, E. Wiggs, L. Segala, G. M. Monestime, N. Tayebi and E. Sidransky	Matos, M. A. , F. Ferri-de-Barros and R. Guarniero	Matos, M. A. , I. C. F. Barboza, Mvar Ferraz and G. Hembroff	Mattera, M. , M. K. Vernon, M. Raluy-Callado and J. Mikl	Mobini, M. , S. Radbakhsh, F. Kubaski, P. Eshraghi, S. Vakili, R. Vakili, M. Khalili, M. Varesvazirian, T. Jamialahmadi, S. A. Alamdaran, S. J. Sayedi, O. Rajabi, S. A. Emami, Z. Reiner and A. Sebkar	Nowak, A. , M. Hilz, F. Beuschlein, E. Seifritz, M. Lenders, E. Brand, J. Hennermann and Y. Winter	Olgac, A. , C. S. Kasapkara, B. Acikel, Y. Yildiz, G. K. Molla and M. Kilic	Phillips, D. , J. B. Hennermann, A. Tylki-Szymanska, L. Borgwardt, M. Gil-Campos, N. Guffon, Y. Amraoui, S. Geraci, D. Ardigo, F. Cattaneo and A. M. Lund	Pihlstrom, H. K. , M. S. Weedon-Fekjaer, B. L. Bjerkely, C. von der Lippe, K. Orstavik, P. Mathisen, K. Heimdal, T. G. Jenssen, D. O. Dahle, O. K. Solberg and S. Sigurdardottir	Pintos-Morell, G. , J. Blasco-Alonso, M. L. Couce, L. G. Gutierrez-Solana, E. Guillen-Navarro, M. O'Callaghan and M. Del Toro	Polistena, B. , D. Rigante, L. L. Sicignano, E. Verrecchia, R. Manna, D. d'Angela and F. Spandonaro	Politei, J. , G. L. Porras-Hurtado, N. Guelbert, A. Fainboim, D. D. G. Horovitz and J. M. Satizabal	Qi, X. , J. Xu, L. Shan, Y. Li, Y. Cui, H. Liu, K. Wang, L. Gao, Z. Kang and Q. Wu
Activities
Activities of daily living	Y		Y		Y	Y	Y		Y		Y	Y	Y	Y	Y	Y	Y	Y			Y	Y		Y	Y	Y		Y	Y	Y	Y			Y				Y	Y	Y		Y		Y	Y	Y	Y	Y	Y
Communication / speech	Y	Y		Y									Y																				Y	Y		Y				Y	Y
Enjoyable or meaningful activities / roles	Y		Y	Y	Y	Y	Y		Y		Y	Y	Y	Y	Y	Y	Y	Y		Y	Y	Y	Y	Y	Y	Y	Y	Y	Y	Y	Y		Y	Y	Y	Y	Y	Y	Y			Y	Y	Y	Y	Y	Y	Y	Y
Hearing	Y												Y																											Y
Mobility	Y	Y	Y		Y	Y	Y		Y		Y	Y	Y	Y	Y	Y	Y	Y			Y	Y		Y	Y	Y	Y	Y	Y	Y	Y			Y			Y	Y		Y	Y	Y		Y	Y	Y	Y	Y	Y
Self-care	Y		Y		Y	Y			Y		Y	Y	Y		Y	Y	Y	Y			Y	Y		Y	Y	Y		Y	Y	Y	Y			Y				Y	Y	Y		Y		Y		Y	Y	Y	Y
Sexual functioning				Y				Y						Y	Y																		Y			Y	Y					Y
Vision	Y									Y			Y																			Y					Y			Y
Physical sensations
Breathing		Y											Y														Y	Y						Y							Y		Y						Y
Eating, appetite, dribbling and swallowing		Y		Y				Y		Y			Y		Y																		Y	Y		Y	Y				Y	Y	Y
Fatigue, tiredness and physical weakness		Y	Y	Y	Y			Y						Y	Y		Y	Y		Y	Y	Y		Y	Y	Y	Y	Y		Y			Y	Y	Y	Y	Y	Y			Y	Y	Y					Y	Y
Pain and discomfort	Y		Y	Y	Y	Y			Y	Y	Y	Y	Y	Y	Y	Y	Y	Y	Y	Y	Y	Y	Y	Y	Y	Y	Y	Y	Y	Y	Y		Y	Y	Y	Y	Y	Y	Y	Y		Y		Y	Y	Y	Y	Y	Y
Sleep / sleep problems		Y		Y	Y	Y		Y	Y				Y	Y	Y			Y			Y			Y		Y							Y	Y		Y	Y	Y	Y		Y	Y	Y		Y			Y	Y
Symptoms		Y	Y	Y						Y			Y										Y										Y	Y	Y	Y	Y		Y		Y	Y	Y						Y
Autonomy
Control / choice							Y
Coping							Y
Independence / autonomy				Y	Y		Y											Y		Y		Y											Y			Y		Y
Cognition
Concentration				Y	Y			Y						Y	Y			Y								Y							Y	Y		Y	Y	Y
Memory	Y			Y																						Y											Y			Y
Thinking clearly & decision making	Y			Y				Y					Y		Y											Y											Y			Y		Y	Y
Understanding		Y											Y																												Y
Feelings & emotions
Anger, frustration and irritability	Y	Y		Y	Y		Y	Y							Y			Y															Y	Y		Y	Y	Y		Y	Y	Y	Y		Y
Guilt / shame				Y				Y							Y																		Y			Y	Y					Y
Hopeless / hope							Y	Y							Y					Y		Y												Y			Y					Y	Y
Psychological fatigue & energy			Y				Y	Y						Y	Y		Y				Y	Y		Y	Y	Y		Y		Y				Y			Y						Y		Y			Y	Y
Sadness (depressed) / happiness	Y	Y	Y	Y	Y	Y	Y	Y	Y		Y	Y		Y	Y	Y	Y	Y		Y	Y	Y		Y	Y		Y		Y	Y	Y		Y	Y	Y	Y	Y	Y	Y	Y	Y	Y	Y	Y	Y	Y	Y	Y	Y
Vulnerable / safe							Y							Y																							Y						Y
Wellbeing & life satisfaction						Y	Y	Y	Y					Y	Y						Y							Y					Y	Y	Y	Y	Y					Y	Y		Y			Y
Worry, anxiety, fear & calm	Y	Y		Y	Y	Y			Y		Y	Y		Y	Y	Y	Y	Y		Y	Y	Y		Y	Y		Y		Y	Y	Y		Y	Y	Y	Y	Y	Y		Y	Y	Y	Y	Y	Y	Y	Y	Y	Y
Self identity
Treated with dignity / respect					Y													Y																Y				Y
Self-worth, self-respect and self-confidence			Y	Y			Y	Y						Y	Y																		Y	Y	Y	Y	Y		Y			Y	Y		Y
Relationships
Belonging and connectedness							Y																											Y
Burden																				Y		Y
Loneliness				Y			Y																										Y	Y	Y	Y
Relationships and friendships			Y	Y	Y	Y	Y		Y					Y	Y			Y		Y	Y	Y											Y	Y	Y	Y	Y	Y							Y			Y
Social engagement		Y	Y	Y			Y	Y					Y		Y		Y			Y	Y	Y		Y	Y			Y		Y			Y	Y	Y	Y	Y		Y		Y	Y						Y	Y
Support							Y							Y
	13	12	12	20	14	10	18	14	10	4	7	7	15	16	21	7	10	14	1	10	13	14	3	11	10	11	7	10	7	10	7	1	19	24	11	19	23	14	9	12	12	19	15	7	12	7	7	13	13
																					151
																					Dutra-Clarke, M. , D. Tapia, E. Curtin, D. Runger, G. K. Lee, A. Lakatos, Z. Alandy-Dy, L. Freedkin, K. Hall, N. Ercelen, J. Alandy-Dy, M. Knight, M. Pahl, D. Lombardo and V. Kimonis
																					Y
																					Y
																					Y
																					Y
																					Y
																					Y
																					Y
																					Y
																					Y
																					Y
																					Y
																					Y
																					Y
																					151
																					Dutra-Clarke, M. , D. Tapia, E. Curtin, D. Runger, G. K. Lee, A. Lakatos, Z. Alandy-Dy, L. Freedkin, K. Hall, N. Ercelen, J. Alandy-Dy, M. Knight, M. Pahl, D. Lombardo and V. Kimonis
																					Y
																					Y
																					Y
																					Y
																					Y
																					Y
																					Y
																					Y
																					Y
																					Y
																					Y
																					Y
																					Y
																					151
																					Dutra-Clarke, M. , D. Tapia, E. Curtin, D. Runger, G. K. Lee, A. Lakatos, Z. Alandy-Dy, L. Freedkin, K. Hall, N. Ercelen, J. Alandy-Dy, M. Knight, M. Pahl, D. Lombardo and V. Kimonis
																					Y
																					Y
																					Y
																					Y
																					Y
																					Y
																					Y
																					Y
																					Y
																					Y
																					Y
																					Y
																					Y
																					151
																					Dutra-Clarke, M. , D. Tapia, E. Curtin, D. Runger, G. K. Lee, A. Lakatos, Z. Alandy-Dy, L. Freedkin, K. Hall, N. Ercelen, J. Alandy-Dy, M. Knight, M. Pahl, D. Lombardo and V. Kimonis
																					Y
																					Y
																					Y
																					Y
																					Y
																					Y
																					Y
																					Y
																					Y
																					Y
																					Y
																					Y
																					Y
																					151
																					Dutra-Clarke, M. , D. Tapia, E. Curtin, D. Runger, G. K. Lee, A. Lakatos, Z. Alandy-Dy, L. Freedkin, K. Hall, N. Ercelen, J. Alandy-Dy, M. Knight, M. Pahl, D. Lombardo and V. Kimonis
																					Y
																					Y
																					Y
																					Y
																					Y
																					Y
																					Y
																					Y
																					Y
																					Y
																					Y
																					Y
																					Y
																					151
																					Dutra-Clarke, M. , D. Tapia, E. Curtin, D. Runger, G. K. Lee, A. Lakatos, Z. Alandy-Dy, L. Freedkin, K. Hall, N. Ercelen, J. Alandy-Dy, M. Knight, M. Pahl, D. Lombardo and V. Kimonis
																					Y
																					Y
																					Y
																					Y
																					Y
																					Y
																					Y
																					Y
																					Y
																					Y
																					Y
																					Y
																					Y
																					151
																					Dutra-Clarke, M. , D. Tapia, E. Curtin, D. Runger, G. K. Lee, A. Lakatos, Z. Alandy-Dy, L. Freedkin, K. Hall, N. Ercelen, J. Alandy-Dy, M. Knight, M. Pahl, D. Lombardo and V. Kimonis
																					Y
																					Y
																					Y
																					Y
																					Y
																					Y
																					Y
																					Y
																					Y
																					Y
																					Y
																					Y
																					Y
																					151
																					Dutra-Clarke, M. , D. Tapia, E. Curtin, D. Runger, G. K. Lee, A. Lakatos, Z. Alandy-Dy, L. Freedkin, K. Hall, N. Ercelen, J. Alandy-Dy, M. Knight, M. Pahl, D. Lombardo and V. Kimonis
																					Y
																					Y
																					Y
																					Y
																					Y
																					Y
																					Y
																					Y
																					Y
																					Y
																					Y
																					Y
																					Y
																					151
																					Dutra-Clarke, M. , D. Tapia, E. Curtin, D. Runger, G. K. Lee, A. Lakatos, Z. Alandy-Dy, L. Freedkin, K. Hall, N. Ercelen, J. Alandy-Dy, M. Knight, M. Pahl, D. Lombardo and V. Kimonis
																					Y
																					Y
																					Y
																					Y
																					Y
																					Y
																					Y
																					Y
																					Y
																					Y
																					Y
																					Y
																					Y
																					151
																					Dutra-Clarke, M. , D. Tapia, E. Curtin, D. Runger, G. K. Lee, A. Lakatos, Z. Alandy-Dy, L. Freedkin, K. Hall, N. Ercelen, J. Alandy-Dy, M. Knight, M. Pahl, D. Lombardo and V. Kimonis
																					Y
																					Y
																					Y
																					Y
																					Y
																					Y
																					Y
																					Y
																					Y
																					Y
																					Y
																					Y
																					Y
																					151
																					Dutra-Clarke, M. , D. Tapia, E. Curtin, D. Runger, G. K. Lee, A. Lakatos, Z. Alandy-Dy, L. Freedkin, K. Hall, N. Ercelen, J. Alandy-Dy, M. Knight, M. Pahl, D. Lombardo and V. Kimonis
																					Y
																					Y
																					Y
																					Y
																					Y
																					Y
																					Y
																					Y
																					Y
																					Y
																					Y
																					Y
																					Y
																					151
																					Dutra-Clarke, M. , D. Tapia, E. Curtin, D. Runger, G. K. Lee, A. Lakatos, Z. Alandy-Dy, L. Freedkin, K. Hall, N. Ercelen, J. Alandy-Dy, M. Knight, M. Pahl, D. Lombardo and V. Kimonis
																					Y
																					Y
																					Y
																					Y
																					Y
																					Y
																					Y
																					Y
																					Y
																					Y
																					Y
																					Y
																					Y
																					151
																					Dutra-Clarke, M. , D. Tapia, E. Curtin, D. Runger, G. K. Lee, A. Lakatos, Z. Alandy-Dy, L. Freedkin, K. Hall, N. Ercelen, J. Alandy-Dy, M. Knight, M. Pahl, D. Lombardo and V. Kimonis
																					Y
																					Y
																					Y
																					Y
																					Y
																					Y
																					Y
																					Y
																					Y
																					Y
																					Y
																					Y
																					Y
																					151
																					Dutra-Clarke, M. , D. Tapia, E. Curtin, D. Runger, G. K. Lee, A. Lakatos, Z. Alandy-Dy, L. Freedkin, K. Hall, N. Ercelen, J. Alandy-Dy, M. Knight, M. Pahl, D. Lombardo and V. Kimonis
																					Y
																					Y
																					Y
																					Y
																					Y
																					Y
																					Y
																					Y
																					Y
																					Y
																					Y
																					Y
																					Y
																					151
																					Dutra-Clarke, M. , D. Tapia, E. Curtin, D. Runger, G. K. Lee, A. Lakatos, Z. Alandy-Dy, L. Freedkin, K. Hall, N. Ercelen, J. Alandy-Dy, M. Knight, M. Pahl, D. Lombardo and V. Kimonis
																					Y
																					Y
																					Y
																					Y
																					Y
																					Y
																					Y
																					Y
																					Y
																					Y
																					Y
																					Y
																					Y
																					151
																					Dutra-Clarke, M. , D. Tapia, E. Curtin, D. Runger, G. K. Lee, A. Lakatos, Z. Alandy-Dy, L. Freedkin, K. Hall, N. Ercelen, J. Alandy-Dy, M. Knight, M. Pahl, D. Lombardo and V. Kimonis
																					Y
																					Y
																					Y
																					Y
																					Y
																					Y
																					Y
																					Y
																					Y
																					Y
																					Y
																					Y
																					Y
																					151
																					Dutra-Clarke, M. , D. Tapia, E. Curtin, D. Runger, G. K. Lee, A. Lakatos, Z. Alandy-Dy, L. Freedkin, K. Hall, N. Ercelen, J. Alandy-Dy, M. Knight, M. Pahl, D. Lombardo and V. Kimonis
																					Y
																					Y
																					Y
																					Y
																					Y
																					Y
																					Y
																					Y
																					Y
																					Y
																					Y
																					Y
																					Y
																					151
																					Dutra-Clarke, M. , D. Tapia, E. Curtin, D. Runger, G. K. Lee, A. Lakatos, Z. Alandy-Dy, L. Freedkin, K. Hall, N. Ercelen, J. Alandy-Dy, M. Knight, M. Pahl, D. Lombardo and V. Kimonis
																					Y
																					Y
																					Y
																					Y
																					Y
																					Y
																					Y
																					Y
																					Y
																					Y
																					Y
																					Y
																					Y
																					151
																					Dutra-Clarke, M. , D. Tapia, E. Curtin, D. Runger, G. K. Lee, A. Lakatos, Z. Alandy-Dy, L. Freedkin, K. Hall, N. Ercelen, J. Alandy-Dy, M. Knight, M. Pahl, D. Lombardo and V. Kimonis
																					Y
																					Y
																					Y
																					Y
																					Y
																					Y
																					Y
																					Y
																					Y
																					Y
																					Y
																					Y
																					Y
																					151
																					Dutra-Clarke, M. , D. Tapia, E. Curtin, D. Runger, G. K. Lee, A. Lakatos, Z. Alandy-Dy, L. Freedkin, K. Hall, N. Ercelen, J. Alandy-Dy, M. Knight, M. Pahl, D. Lombardo and V. Kimonis
																					Y
																					Y
																					Y
																					Y
																					Y
																					Y
																					Y
																					Y
																					Y
																					Y
																					Y
																					Y
																					Y
																					151
																					Dutra-Clarke, M. , D. Tapia, E. Curtin, D. Runger, G. K. Lee, A. Lakatos, Z. Alandy-Dy, L. Freedkin, K. Hall, N. Ercelen, J. Alandy-Dy, M. Knight, M. Pahl, D. Lombardo and V. Kimonis
																					Y
																					Y
																					Y
																					Y
																					Y
																					Y
																					Y
																					Y
																					Y
																					Y
																					Y
																					Y
																					Y
																					151
																					Dutra-Clarke, M. , D. Tapia, E. Curtin, D. Runger, G. K. Lee, A. Lakatos, Z. Alandy-Dy, L. Freedkin, K. Hall, N. Ercelen, J. Alandy-Dy, M. Knight, M. Pahl, D. Lombardo and V. Kimonis
																					Y
																					Y
																					Y
																					Y
																					Y
																					Y
																					Y
																					Y
																					Y
																					Y
																					Y
																					Y
																					Y
																					151
																					Dutra-Clarke, M. , D. Tapia, E. Curtin, D. Runger, G. K. Lee, A. Lakatos, Z. Alandy-Dy, L. Freedkin, K. Hall, N. Ercelen, J. Alandy-Dy, M. Knight, M. Pahl, D. Lombardo and V. Kimonis
																					Y
																					Y
																					Y
																					Y
																					Y
																					Y
																					Y
																					Y
																					Y
																					Y
																					Y
																					Y
																					Y
																					151
																					Dutra-Clarke, M. , D. Tapia, E. Curtin, D. Runger, G. K. Lee, A. Lakatos, Z. Alandy-Dy, L. Freedkin, K. Hall, N. Ercelen, J. Alandy-Dy, M. Knight, M. Pahl, D. Lombardo and V. Kimonis
																					Y
																					Y
																					Y
																					Y
																					Y
																					Y
																					Y
																					Y
																					Y
																					Y
																					Y
																					Y
																					Y
																					151
																					Dutra-Clarke, M. , D. Tapia, E. Curtin, D. Runger, G. K. Lee, A. Lakatos, Z. Alandy-Dy, L. Freedkin, K. Hall, N. Ercelen, J. Alandy-Dy, M. Knight, M. Pahl, D. Lombardo and V. Kimonis
																					Y
																					Y
																					Y
																					Y
																					Y
																					Y
																					Y
																					Y
																					Y
																					Y
																					Y
																					Y
																					Y
																					151
																					Dutra-Clarke, M. , D. Tapia, E. Curtin, D. Runger, G. K. Lee, A. Lakatos, Z. Alandy-Dy, L. Freedkin, K. Hall, N. Ercelen, J. Alandy-Dy, M. Knight, M. Pahl, D. Lombardo and V. Kimonis
																					Y
																					Y
																					Y
																					Y
																					Y
																					Y
																					Y
																					Y
																					Y
																					Y
																					Y
																					Y
																					Y
																					151
																					Dutra-Clarke, M. , D. Tapia, E. Curtin, D. Runger, G. K. Lee, A. Lakatos, Z. Alandy-Dy, L. Freedkin, K. Hall, N. Ercelen, J. Alandy-Dy, M. Knight, M. Pahl, D. Lombardo and V. Kimonis
																					Y
																					Y
																					Y
																					Y
																					Y
																					Y
																					Y
																					Y
																					Y
																					Y
																					Y
																					Y
																					Y
																					151
																					Dutra-Clarke, M. , D. Tapia, E. Curtin, D. Runger, G. K. Lee, A. Lakatos, Z. Alandy-Dy, L. Freedkin, K. Hall, N. Ercelen, J. Alandy-Dy, M. Knight, M. Pahl, D. Lombardo and V. Kimonis
																					Y
																					Y
																					Y
																					Y
																					Y
																					Y
																					Y
																					Y
																					Y
																					Y
																					Y
																					Y
																					Y
																					151
																					Dutra-Clarke, M. , D. Tapia, E. Curtin, D. Runger, G. K. Lee, A. Lakatos, Z. Alandy-Dy, L. Freedkin, K. Hall, N. Ercelen, J. Alandy-Dy, M. Knight, M. Pahl, D. Lombardo and V. Kimonis
																					Y
																					Y
																					Y
																					Y
																					Y
																					Y
																					Y
																					Y
																					Y
																					Y
																					Y
																					Y
																					Y
																					151
																					Dutra-Clarke, M. , D. Tapia, E. Curtin, D. Runger, G. K. Lee, A. Lakatos, Z. Alandy-Dy, L. Freedkin, K. Hall, N. Ercelen, J. Alandy-Dy, M. Knight, M. Pahl, D. Lombardo and V. Kimonis
																					Y
																					Y
																					Y
																					Y
																					Y
																					Y
																					Y
																					Y
																					Y
																					Y
																					Y
																					Y
																					Y
																					151
																					Dutra-Clarke, M. , D. Tapia, E. Curtin, D. Runger, G. K. Lee, A. Lakatos, Z. Alandy-Dy, L. Freedkin, K. Hall, N. Ercelen, J. Alandy-Dy, M. Knight, M. Pahl, D. Lombardo and V. Kimonis
																					Y
																					Y
																					Y
																					Y
																					Y
																					Y
																					Y
																					Y
																					Y
																					Y
																					Y
																					Y
																					Y
																					151
																					Dutra-Clarke, M. , D. Tapia, E. Curtin, D. Runger, G. K. Lee, A. Lakatos, Z. Alandy-Dy, L. Freedkin, K. Hall, N. Ercelen, J. Alandy-Dy, M. Knight, M. Pahl, D. Lombardo and V. Kimonis
																					Y
																					Y
																					Y
																					Y
																					Y
																					Y
																					Y
																					Y
																					Y
																					Y
																					Y
																					Y
																					Y
																					151
																					Dutra-Clarke, M. , D. Tapia, E. Curtin, D. Runger, G. K. Lee, A. Lakatos, Z. Alandy-Dy, L. Freedkin, K. Hall, N. Ercelen, J. Alandy-Dy, M. Knight, M. Pahl, D. Lombardo and V. Kimonis
																					Y
																					Y
																					Y
																					Y
																					Y
																					Y
																					Y
																					Y
																					Y
																					Y
																					Y
																					Y
																					Y
																					151
																					Dutra-Clarke, M. , D. Tapia, E. Curtin, D. Runger, G. K. Lee, A. Lakatos, Z. Alandy-Dy, L. Freedkin, K. Hall, N. Ercelen, J. Alandy-Dy, M. Knight, M. Pahl, D. Lombardo and V. Kimonis
																					Y
																					Y
																					Y
																					Y
																					Y
																					Y
																					Y
																					Y
																					Y
																					Y
																					Y
																					Y
																					Y
																					151
																					Dutra-Clarke, M. , D. Tapia, E. Curtin, D. Runger, G. K. Lee, A. Lakatos, Z. Alandy-Dy, L. Freedkin, K. Hall, N. Ercelen, J. Alandy-Dy, M. Knight, M. Pahl, D. Lombardo and V. Kimonis
																					Y
																					Y
																					Y
																					Y
																					Y
																					Y
																					Y
																					Y
																					Y
																					Y
																					Y
																					Y
																					Y
																					151
																					Dutra-Clarke, M. , D. Tapia, E. Curtin, D. Runger, G. K. Lee, A. Lakatos, Z. Alandy-Dy, L. Freedkin, K. Hall, N. Ercelen, J. Alandy-Dy, M. Knight, M. Pahl, D. Lombardo and V. Kimonis
																					Y
																					Y
																					Y
																					Y
																					Y
																					Y
																					Y
																					Y
																					Y
																					Y
																					Y
																					Y
																					Y
																					151
																					Dutra-Clarke, M. , D. Tapia, E. Curtin, D. Runger, G. K. Lee, A. Lakatos, Z. Alandy-Dy, L. Freedkin, K. Hall, N. Ercelen, J. Alandy-Dy, M. Knight, M. Pahl, D. Lombardo and V. Kimonis
																					Y
																					Y
																					Y
																					Y
																					Y
																					Y
																					Y
																					Y
																					Y
																					Y
																					Y
																					Y
																					Y
																					151
																					Dutra-Clarke, M. , D. Tapia, E. Curtin, D. Runger, G. K. Lee, A. Lakatos, Z. Alandy-Dy, L. Freedkin, K. Hall, N. Ercelen, J. Alandy-Dy, M. Knight, M. Pahl, D. Lombardo and V. Kimonis
																					Y
																					Y
																					Y
																					Y
																					Y
																					Y
																					Y
																					Y
																					Y
																					Y
																					Y
																					Y
																					Y
																					151
																					Dutra-Clarke, M. , D. Tapia, E. Curtin, D. Runger, G. K. Lee, A. Lakatos, Z. Alandy-Dy, L. Freedkin, K. Hall, N. Ercelen, J. Alandy-Dy, M. Knight, M. Pahl, D. Lombardo and V. Kimonis
																					Y
																					Y
																					Y
																					Y
																					Y
																					Y
																					Y
																					Y
																					Y
																					Y
																					Y
																					Y
																					Y
																					151
																					Dutra-Clarke, M. , D. Tapia, E. Curtin, D. Runger, G. K. Lee, A. Lakatos, Z. Alandy-Dy, L. Freedkin, K. Hall, N. Ercelen, J. Alandy-Dy, M. Knight, M. Pahl, D. Lombardo and V. Kimonis
																					Y
																					Y
																					Y
																					Y
																					Y
																					Y
																					Y
																					Y
																					Y
																					Y
																					Y
																					Y
																					Y
																					151
																					Dutra-Clarke, M. , D. Tapia, E. Curtin, D. Runger, G. K. Lee, A. Lakatos, Z. Alandy-Dy, L. Freedkin, K. Hall, N. Ercelen, J. Alandy-Dy, M. Knight, M. Pahl, D. Lombardo and V. Kimonis
																					Y
																					Y
																					Y
																					Y
																					Y
																					Y
																					Y
																					Y
																					Y
																					Y
																					Y
																					Y
																					Y
																					151
																					Dutra-Clarke, M. , D. Tapia, E. Curtin, D. Runger, G. K. Lee, A. Lakatos, Z. Alandy-Dy, L. Freedkin, K. Hall, N. Ercelen, J. Alandy-Dy, M. Knight, M. Pahl, D. Lombardo and V. Kimonis
																					Y
																					Y
																					Y
																					Y
																					Y
																					Y
																					Y
																					Y
																					Y
																					Y
																					Y
																					Y
																					Y
																					151
																					Dutra-Clarke, M. , D. Tapia, E. Curtin, D. Runger, G. K. Lee, A. Lakatos, Z. Alandy-Dy, L. Freedkin, K. Hall, N. Ercelen, J. Alandy-Dy, M. Knight, M. Pahl, D. Lombardo and V. Kimonis
																					Y
																					Y
																					Y
																					Y
																					Y
																					Y
																					Y
																					Y
																					Y
																					Y
																					Y
																					Y
																					Y
																					151
																					Dutra-Clarke, M. , D. Tapia, E. Curtin, D. Runger, G. K. Lee, A. Lakatos, Z. Alandy-Dy, L. Freedkin, K. Hall, N. Ercelen, J. Alandy-Dy, M. Knight, M. Pahl, D. Lombardo and V. Kimonis
																					Y
																					Y
																					Y
																					Y
																					Y
																					Y
																					Y
																					Y
																					Y
																					Y
																					Y
																					Y
																					Y
																					151
																					Dutra-Clarke, M. , D. Tapia, E. Curtin, D. Runger, G. K. Lee, A. Lakatos, Z. Alandy-Dy, L. Freedkin, K. Hall, N. Ercelen, J. Alandy-Dy, M. Knight, M. Pahl, D. Lombardo and V. Kimonis
																					Y
																					Y
																					Y
																					Y
																					Y
																					Y
																					Y
																					Y
																					Y
																					Y
																					Y
																					Y
																					Y
																					151
																					Dutra-Clarke, M. , D. Tapia, E. Curtin, D. Runger, G. K. Lee, A. Lakatos, Z. Alandy-Dy, L. Freedkin, K. Hall, N. Ercelen, J. Alandy-Dy, M. Knight, M. Pahl, D. Lombardo and V. Kimonis
																					Y
																					Y
																					Y
																					Y
																					Y
																					Y
																					Y
																					Y
																					Y
																					Y
																					Y
																					Y
																					Y
																					151
																					Dutra-Clarke, M. , D. Tapia, E. Curtin, D. Runger, G. K. Lee, A. Lakatos, Z. Alandy-Dy, L. Freedkin, K. Hall, N. Ercelen, J. Alandy-Dy, M. Knight, M. Pahl, D. Lombardo and V. Kimonis
																					Y
																					Y
																					Y
																					Y
																					Y
																					Y
																					Y
																					Y
																					Y
																					Y
																					Y
																					Y
																					Y
																					151
																					Dutra-Clarke, M. , D. Tapia, E. Curtin, D. Runger, G. K. Lee, A. Lakatos, Z. Alandy-Dy, L. Freedkin, K. Hall, N. Ercelen, J. Alandy-Dy, M. Knight, M. Pahl, D. Lombardo and V. Kimonis
																					Y
																					Y
																					Y
																					Y
																					Y
																					Y
																					Y
																					Y
																					Y
																					Y
																					Y
																					Y
																					Y
																					151
																					Dutra-Clarke, M. , D. Tapia, E. Curtin, D. Runger, G. K. Lee, A. Lakatos, Z. Alandy-Dy, L. Freedkin, K. Hall, N. Ercelen, J. Alandy-Dy, M. Knight, M. Pahl, D. Lombardo and V. Kimonis
																					Y
																					Y
																					Y
																					Y
																					Y
																					Y
																					Y
																					Y
																					Y
																					Y
																					Y
																					Y
																					Y
																					151
																					Dutra-Clarke, M. , D. Tapia, E. Curtin, D. Runger, G. K. Lee, A. Lakatos, Z. Alandy-Dy, L. Freedkin, K. Hall, N. Ercelen, J. Alandy-Dy, M. Knight, M. Pahl, D. Lombardo and V. Kimonis
																					Y
																					Y
																					Y
																					Y
																					Y
																					Y
																					Y
																					Y
																					Y
																					Y
																					Y
																					Y
																					Y
																					151
																					Dutra-Clarke, M. , D. Tapia, E. Curtin, D. Runger, G. K. Lee, A. Lakatos, Z. Alandy-Dy, L. Freedkin, K. Hall, N. Ercelen, J. Alandy-Dy, M. Knight, M. Pahl, D. Lombardo and V. Kimonis
																					Y
																					Y
																					Y
																					Y
																					Y
																					Y
																					Y
																					Y
																					Y
																					Y
																					Y
																					Y
																					Y
																					151
																					Dutra-Clarke, M. , D. Tapia, E. Curtin, D. Runger, G. K. Lee, A. Lakatos, Z. Alandy-Dy, L. Freedkin, K. Hall, N. Ercelen, J. Alandy-Dy, M. Knight, M. Pahl, D. Lombardo and V. Kimonis
																					Y
																					Y
																					Y
																					Y
																					Y
																					Y
																					Y
																					Y
																					Y
																					Y
																					Y
																					Y
																					Y
																					151
																					Dutra-Clarke, M. , D. Tapia, E. Curtin, D. Runger, G. K. Lee, A. Lakatos, Z. Alandy-Dy, L. Freedkin, K. Hall, N. Ercelen, J. Alandy-Dy, M. Knight, M. Pahl, D. Lombardo and V. Kimonis
																					Y
																					Y
																					Y
																					Y
																					Y
																					Y
																					Y
																					Y
																					Y
																					Y
																					Y
																					Y
																					Y
																					151
																					Dutra-Clarke, M. , D. Tapia, E. Curtin, D. Runger, G. K. Lee, A. Lakatos, Z. Alandy-Dy, L. Freedkin, K. Hall, N. Ercelen, J. Alandy-Dy, M. Knight, M. Pahl, D. Lombardo and V. Kimonis
																					Y
																					Y
																					Y
																					Y
																					Y
																					Y
																					Y
																					Y
																					Y
																					Y
																					Y
																					Y
																					Y
																					151
																					Dutra-Clarke, M. , D. Tapia, E. Curtin, D. Runger, G. K. Lee, A. Lakatos, Z. Alandy-Dy, L. Freedkin, K. Hall, N. Ercelen, J. Alandy-Dy, M. Knight, M. Pahl, D. Lombardo and V. Kimonis
																					Y
																					Y
																					Y
																					Y
																					Y
																					Y
																					Y
																					Y
																					Y
																					Y
																					Y
																					Y
																					Y
																					151
																					Dutra-Clarke, M. , D. Tapia, E. Curtin, D. Runger, G. K. Lee, A. Lakatos, Z. Alandy-Dy, L. Freedkin, K. Hall, N. Ercelen, J. Alandy-Dy, M. Knight, M. Pahl, D. Lombardo and V. Kimonis
																					Y
																					Y
																					Y
																					Y
																					Y
																					Y
																					Y
																					Y
																					Y
																					Y
																					Y
																					Y
																					Y
																					151
																					Dutra-Clarke, M. , D. Tapia, E. Curtin, D. Runger, G. K. Lee, A. Lakatos, Z. Alandy-Dy, L. Freedkin, K. Hall, N. Ercelen, J. Alandy-Dy, M. Knight, M. Pahl, D. Lombardo and V. Kimonis
																					Y
																					Y
																					Y
																					Y
																					Y
																					Y
																					Y
																					Y
																					Y
																					Y
																					Y
																					Y
																					Y
																					151
																					Dutra-Clarke, M. , D. Tapia, E. Curtin, D. Runger, G. K. Lee, A. Lakatos, Z. Alandy-Dy, L. Freedkin, K. Hall, N. Ercelen, J. Alandy-Dy, M. Knight, M. Pahl, D. Lombardo and V. Kimonis
																					Y
																					Y
																					Y
																					Y
																					Y
																					Y
																					Y
																					Y
																					Y
																					Y
																					Y
																					Y
																					Y
																					151
																					Dutra-Clarke, M. , D. Tapia, E. Curtin, D. Runger, G. K. Lee, A. Lakatos, Z. Alandy-Dy, L. Freedkin, K. Hall, N. Ercelen, J. Alandy-Dy, M. Knight, M. Pahl, D. Lombardo and V. Kimonis
																					Y
																					Y
																					Y
																					Y
																					Y
																					Y
																					Y
																					Y
																					Y
																					Y
																					Y
																					Y
																					Y
																					151
																					Dutra-Clarke, M. , D. Tapia, E. Curtin, D. Runger, G. K. Lee, A. Lakatos, Z. Alandy-Dy, L. Freedkin, K. Hall, N. Ercelen, J. Alandy-Dy, M. Knight, M. Pahl, D. Lombardo and V. Kimonis
																					Y
																					Y
																					Y
																					Y
																					Y
																					Y
																					Y
																					Y
																					Y
																					Y
																					Y
																					Y
																					Y
																					151
																					Dutra-Clarke, M. , D. Tapia, E. Curtin, D. Runger, G. K. Lee, A. Lakatos, Z. Alandy-Dy, L. Freedkin, K. Hall, N. Ercelen, J. Alandy-Dy, M. Knight, M. Pahl, D. Lombardo and V. Kimonis
																					Y
																					Y
																					Y
																					Y
																					Y
																					Y
																					Y
																					Y
																					Y
																					Y
																					Y
																					Y
																					Y
																					151
																					Dutra-Clarke, M. , D. Tapia, E. Curtin, D. Runger, G. K. Lee, A. Lakatos, Z. Alandy-Dy, L. Freedkin, K. Hall, N. Ercelen, J. Alandy-Dy, M. Knight, M. Pahl, D. Lombardo and V. Kimonis
																					Y
																					Y
																					Y
																					Y
																					Y
																					Y
																					Y
																					Y
																					Y
																					Y
																					Y
																					Y
																					Y
																					151
																					Dutra-Clarke, M. , D. Tapia, E. Curtin, D. Runger, G. K. Lee, A. Lakatos, Z. Alandy-Dy, L. Freedkin, K. Hall, N. Ercelen, J. Alandy-Dy, M. Knight, M. Pahl, D. Lombardo and V. Kimonis
																					Y
																					Y
																					Y
																					Y
																					Y
																					Y
																					Y
																					Y
																					Y
																					Y
																					Y
																					Y
																					Y
[truncated: 22 more columns]

## Sheet: Appendix F Excluded PROMs
PROM name from full text	REASON FOR EXCLUSION
Abbreviated Profile of Hearing Aid Benefit (APHAB)	Not used in last 5 years
Activity of daily living (ADL) survey (simplified version of ADL)	Insufficient information provided on questionnaire or scoring
Adaptive Behaviour Assessment System, Third Edition (ABAS-3)	Unable to acquire questionnaire but information suggests not HRQoL or patient reported measure
Adolescent and Paediatric Pain Tool (APPT)	Doesn't provided a quantitative score
Adult activities checklist (AAC)	Not used in last 5 years
Adult behavior checklist (ABCL)	Not used in last 5 years
Adult GI symptoms-Rome III version	Not used in last 5 years
AFD specific questionnaire	Not used in last 5 years
Arthritis Impact Measurement Scales AIMS anxiety scale	Not used in last 5 years
Arthritis Impact Measurement Scales AIMS depression scale	Not used in last 5 years
Autonomic Symptom Profile (ASP)	Not used in last 5 years
BASC Parent Rating Scale	Unable to acquire questionnaire / instrument not available
Basic Nordic Sleep Questionnaire (BNSQ)	Not used in last 5 years
Beck Hopelessness Scale (BHS)	Not used in last 5 years
Behavior Rating Inventory of Executive Function (BRIEF-2)	Unable to acquire questionnaire but information suggests not HRQoL or patient reported measure
Behavior Rating Inventory of Executive Function-2 (BRIEF).	Not used in last 5 years
Child Health Questionnaire (CHQ) *	Unable to acquire questionnaire / instrument not available
Child Health Questionnaire -CF87 (CHQ -CF87) *	Not used in last 5 years
Children's Health Questionnaire – CHQ-PF28	Unable to acquire questionnaire / instrument not available
Children's Health Questionnaire – Parent Form 50 (CHQ-PF50) *	Unable to acquire questionnaire / instrument not available
Children’s Depression Inventory (CDI)	Not used in last 5 years
Children’s Sleep Habit Questionnaire (CSHQ)	Doesn't report HRQOL (e.g. emotional regulation, behaviour, symptoms, activities, and purely functional measures)
Children’s Sleep Habits Rating Scale (adapted from Children’s Sleep Habits Questionnaire)	Not used in last 5 years
Children’s Yale-Brown Obsessive Compulsive Scale	Not used in last 5 years
Chronic Pain Grade (CPG)	Not used in last 5 years
Clinical Global Impression of Severity and Improvement Scale (CGI-S)	Doesn't report HRQOL (e.g. emotional regulation, behaviour, symptoms, activities, and purely functional measures)
Clinical problem evaluation (CPE)	Unable to acquire questionnaire but information suggests not HRQoL or patient reported measure
Conners 3 parent (Conners-3)	Instrument retired or replaced
Cornell-Brown Scale (CBS)	Not used in last 5 years
Course of life (CoL) questionnaire	Not used in last 5 years
Courtauld Emotional Control Scale (CECS)	Not used in last 5 years
Cystinosis Behavior Questionnaire	Not used in last 5 years
Developed questionnaire - unnamed - MPS survey?	Not used in last 5 years
DGSS (Deutsche Gesellschaft zum Studium des Schmerzes; German section of the IASP) - Standardized pain questionnaire	Not used in last 5 years
Disease Severity Scale (by Kohlschutter et al. 1988)	Not used in last 5 years
Dizziness Handicap Inventory.	Not used in last 5 years
Distal Myopathy Function Scale (DMFS)	Doesn't report HRQOL (e.g. emotional regulation, behaviour, symptoms, activities, and purely functional measures)
Douleur Neuropathique en 4 questionnaire (DN4)	Doesn't report HRQOL (e.g. emotional regulation, behaviour, symptoms, activities, and purely functional measures)
DS3 score	Requires clinical assessment or clinician reported / combines clinical data
Fabry International Prognosis index (FIPI)	Not used in last 5 years
Fabry Outcome Survey Mainz Severity Score Index (FOS-MSSI)	Requires clinical assessment or clinician reported / combines clinical data
Fabry Pain Questionnaire (FPQ)	Insufficient information provided on questionnaire or scoring
FABRY.ORG questionnaire	Not used in last 5 years
Fabry-specific Pediatric Health and Pain Questionnaire (FPHPQ)	Unable to acquire questionnaire / instrument not available
Faces Pain Scale – Revised (FPS-R)	Not a multi-item PROM
Fatigue VAS	Not a multi-item PROM
FD questionnaire	Not used in last 5 years
Feeding history questionnaire	Not used in last 5 years
Fibromyalgia Impact Questionnaire	Not used in last 5 years
FPSS	Not used in last 5 years
Functional Assessment of Chronic Illness Therapy-Fatigue measure (FACIT-F)	Not used in last 5 years
Functional independence measure (FIM)	Not used in last 5 years
Functional Independence Measure for Children (WeeFIM)	Not used in last 5 years
Gastrointestinal Symptoms Questionnaire	Not used in last 5 years
General Health Questionnaire 60 (GHQ-60)	Not used in last 5 years
Generalized Anxiety Disorder Scale (GAD-7)	Using paper/s dropped from review
Glaucoma Symptom Scale (GSS)	Not used in last 5 years
Graded chronic pain status	Insufficient information provided on questionnaire or scoring
Great Ormond Street sleep questionnaire (adapted version)	Not used in last 5 years
Gross Motor Function Classification System (GMFCS)	Not used in last 5 years
Gross Motor Quotient (GMQ)	Not used in last 5 years
Hamilton Rating Scale for Depression-17 (HAM-D)	Requires clinical assessment or clinician reported / combines clinical data
Harris hip score	Requires clinical assessment or clinician reported / combines clinical data
Herth Hope Index (HHI)	Using paper/s dropped from review
Hip disability and osteoarthritis outcome scores (HOOS)	Not used in last 5 years
Hunter Syndrome-Functional Outcomes for Clinical Understanding Scale (HS-FOCUS)	Unable to acquire questionnaire / instrument not available
INQoL	Not used in last 5 years
International Consultation on Incontinence Questionnaire-Bowel-Long Form (ICIQ-B-LF)	Not used in last 5 years
international Consultation on Incontinence Questionnaire-Urinary Incontinence-Short Form (ICIQ-UI-SF)	Not used in last 5 years
International Physical Activity Questionnaire (IPAQ)	Doesn't report HRQOL (e.g. emotional regulation, behaviour, symptoms, activities, and purely functional measures)
Joint pain and stiffness questionnaire	Not used in last 5 years
Joint pain questionnaire	Insufficient information provided on questionnaire or scoring
KIDSCREEN-27	Not used in last 5 years
Kiel Pain Inventory (KPI)	Not used in last 5 years
Kovacs Children’s Depression Inventory (KOVACS-CDI)	Not used in last 5 years
Leukodystrophy Quality of Life Assessment (LQLA)	Insufficient information provided on questionnaire or scoring
Levenson Internal-External Control scale	Not used in last 5 years
Mainz Severity score Index (MSSI)	Requires clinical assessment or clinician reported / combines clinical data
McGill pain	Not used in last 5 years
McGregor's questionnaire	Insufficient information provided on questionnaire or scoring
Measure of Processes of Care questionnaire MPOC-20	Doesn't report HRQOL (e.g. emotional regulation, behaviour, symptoms, activities, and purely functional measures)
Minnesota muliphasic personality inventory (MMPI-2 )	Not used in last 5 years
Minnesota Living with Heart Failure Questionnaire (MLHF-Q)	Not used in last 5 years
MMRC-Dyspnea scale	Not used in last 5 years
Modified cdc	Not used in last 5 years
Morningness–Eveningness questionnaire	Doesn't report HRQOL (e.g. emotional regulation, behaviour, symptoms, activities, and purely functional measures)
Movement Disorders Society Unified Parkinson’s Disease Rating, Scale motor subscale (MDS-UPDRS part III)	Requires clinical assessment or clinician reported / combines clinical data
MPS Health Assessment Questionnaire (MPS-HAQ)	Doesn't report HRQOL (e.g. emotional regulation, behaviour, symptoms, activities, and purely functional measures)
MPS QOL (child, adol, adult)	Instrument or development paper inaccessible due to language / version differences across languages
Multi-attribute Adolescent Health Utility Measure (AHUM)	Not used in last 5 years
Multidimensional Fatigue Inventory (MFI)	Not used in last 5 years
Multidimensional Scale of Perceived Social Support (MSPSS)	Using paper/s dropped from review
Neuropathy Symptom score (NSS)	Requires clinical assessment or clinician reported / combines clinical data
Neuropathy Symptom score (NSS) - Modified version	Not used in last 5 years
Non-communicating Children’s Pain Checklist – Revised	Not used in last 5 years
OSA-18	Not used in last 5 years
Oxford hip scores (OHS)	Not used in last 5 years
Oxford foot and ankle questionnaire OxAFQ-C	Not used in last 5 years
Pain VAS	Not a multi-item PROM
Parent Stress Index, Short Form (PSI-SF) 3rd edition	Doesn't report pwLSD HRQOL (e.g. family, carer QoL )
Parental-Caregiver (P-CPQ) -Brazilian short-form version	Instrument or development paper inaccessible due to language / version differences across languages
Patient Global Impression-Improvement (PGI-I)	Not used in last 5 years
Patient Health Questionnaire (PHQ-15)	Using paper/s dropped from review
Patient Health Questionnaire-9 (PHQ-9)	Using paper/s dropped from review
PEDI- FSS (functional skills scale)	Requires clinical assessment or clinician reported / combines clinical data
Pediatric Evaluation and Disability Inventory (PEDI)	Unable to acquire questionnaire but information suggests not HRQoL or patient reported measure
Pediatric Evaluation of Disability Inventory-Computer Adaptive Testing (PEDI-CAT)	Adaptive questionnaire without a set format
Pediatric Pain Questionnaire (PPQ)	Not a multi-item PROM
PEDI-CAS (Caregiver assistance scale)	Part of the PEDI
PedsQL Family impact module	Not used in last 5 years
PedsQL Cognitive Functioning Scale CFS	Not used in last 5 years
Perceived Deficits Questionnaire (PDQ)	Insufficient information provided on questionnaire or scoring
Pompe-PEDI	Not used in last 5 years
PROMIS	Version unknown
PROMIS Anxiety	Version unknown
PROMIS Depression	Version unknown
PROMIS - Pain	Version unknown
PROMIS - Pediatric Upper Extremity questionnaire	Doesn't report HRQOL (e.g. emotional regulation, behaviour, symptoms, activities, and purely functional measures)
PROMIS- Upper Extremity Short Form 7a	Doesn't report HRQOL (e.g. emotional regulation, behaviour, symptoms, activities, and purely functional measures)
QoL Scale for Metabolic Diseases–Parent Form	Not used in last 5 years
Questionnaire on pediatric GI symptoms-Rome III version (QPGS-RIII)	Not used in last 5 years
RAND-36	Not used in last 5 years
RBD Questionnaire (RBDQ-1q)	Not a multi-item PROM
REM Sleep Behavior Disorder Screening Questionnaire (RBDSQ)	Not a multi-item PROM
Repetitive Behaviours Questionnaire - 2 (RBQ-2)	Doesn't report HRQOL (e.g. emotional regulation, behaviour, symptoms, activities, and purely functional measures)
Rutter's parent checklist	Not used in last 5 years
Sanfilippo Behavior Rating Scale (SBRS)	Not used in last 5 years
Scales of Independent Behavior – Revised (SIB-R)	Not used in last 5 years
SF-12	Not used in last 5 years
SF-6D	Not used in last 5 years
Sickness Impact Profile 68 (SIP68)	Not used in last 5 years
Social adjustment self-report (S.A.S-SR)	Not used in last 5 years
Social Responsiveness Scale (SRS)	Doesn't report HRQOL (e.g. emotional regulation, behaviour, symptoms, activities, and purely functional measures)
Social Responsiveness Scale 2 (SRS-2)	Doesn't report HRQOL (e.g. emotional regulation, behaviour, symptoms, activities, and purely functional measures)
Social support rating scale (SSRS)	Doesn't report HRQOL (e.g. emotional regulation, behaviour, symptoms, activities, and purely functional measures)
Symptom checklist (SCL-90R)	Not used in last 5 years
Symptom score	Insufficient information provided on questionnaire or scoring
Symptom Severity Index (SSI) (Zimran et al 1992)	Not used in last 5 years
TNO-AZL Child Quality of Life Questionnaire Child Form for children (TACQOL)	Not used in last 5 years
Toddler Quality of Life questionnaire (ITQOL)	Unable to acquire questionnaire / instrument not available
Unified Multiple System Atrophy Rating Scale (UMSARS)	Requires clinical assessment or clinician reported / combines clinical data
Unified Parkinson’s Disease Rating Scale activities of daily living and motor subscale (UPDRS)	Requires clinical assessment or clinician reported / combines clinical data
Utrecht Coping List (UCL)	Insufficient information provided on questionnaire or scoring
UWIST Mood Adjective Checklist (UMACL)	Not used in last 5 years
VF-14 questionnaire (visual function)	Not used in last 5 years
Vineland Adaptive Behavior Scales (VABS)	Not used in last 5 years
Vineland Adaptive Behavior Scales, Second Edition, Survey Interview Form (Vineland-II)	Requires clinical assessment or clinician reported / combines clinical data
Warner Initial Developmental Evaluation of Adaptive and Functional Skills, 50 Items (WIDEAS-FS 50)	Not used in last 5 years
Western Ontario and McMaster Osteoarthritis index scores (WOMAC)	Not used in last 5 years
WHO–Disability Assessment Scale II (WHODAS-II)	Not used in last 5 years
WHOQOL	Version unknown
WHOQOL-Q100	Not used in last 5 years
Zung's Self-Rating Anxiety Scale (SAS)	Using paper/s dropped from review
Zung's Self-Rating Depression Scale (SDS)	Using paper/s dropped from review
